# Supplementary material for: Exploring the Causal Association Between 91 Circulating Inflammatory Proteins and Neurodegenerative Diseases: A Bidirectional Two‐Sample Mendelian Randomization and Bioinformatics Analysis
Source: Brain Behav. 2025 Jun 4;15(6):e70586. doi: 10.1002/brb3.70586 (PMC12134489; doi:10.1002/brb3.70586)
Supplement: Supplementary file 8 — Supporting Information [file BRB3-15-e70586-s008.xlsx]

## Sheet: ST1
Supplementary Table 1: Summary of 91 circulating inflammatory proteins.
Osteoprotegerin (OPG)
C-X-C motif chemokine 11 (CXCL11)
TNF-related activation cytokine (TRANCE)
Axin-1 (AXIN1)
C-C motif chemokine 25 (CCL25)
Tumor necrosis factor (Ligand) superfamily member 12 (TWEAK)
Tumor necrosis factor ligand superfamily member 14 (TNFSF14)
STAM-binding protein (STAMPB)
Fibroblast growth factor 19 (FGF-19)
Interleukin-33 (IL-33)
Urokinase-type plasminogen activator (uPA)
Adenosine Deaminase (ADA)
Transforming growth factor alpha (TGF-alpha)
Latency-associated peptide transforming growth factor beta 1 (LAP TGF-beta-1)
Beta-nerve growth factor (Beta-NGF)
TNF-beta (TNFB)
Tumor necrosis factor (TNF)
Interferon gamma (IFN-gamma)
Interleukin-1 alpha (IL-1 alpha)
C-X-C motif chemokine 10 (CXCL10)
Matrix metalloproteinase-1 (MMP-1)
Interleukin-4 (IL-4)
Interleukin-5 (IL-5)
Interleukin-6 (IL-6)
T-cell surface glycoprotein CD5 (CD5)
Matrix metalloproteinase-10 (MMP-10)
C-X-C motif chemokine 1 (CXCL1)
Macrophage colony-stimulating factor 1 (CSF-1)
Interleukin-8 (IL-8)
Macrophage inflammatory protein 1-alpha (MIP-1 alpha)
Interleukin-7 (IL-7)
C-C motif chemokine 4 (CCL4)
Monocyte chemotactic protein 1 (MCP-1)
Oncostatin-M (OSM)
Hepatocyte growth factor (HGF)
Interleukin-2 receptor subunit beta (IL-2RB)
Leukemia inhibitory factor (LIF)
Vascular endothelial growth factor A (VEGF_A)
Neurotrophin-3 (NT-3)
Stem cell factor (SCF)
Interleukin-10 (IL-10)
CD40L receptor (CD40)
Cystatin D (CST5)
Interleukin-12 subunit beta (IL-12B)
Interleukin-13 (IL-13)
Glial cell line-derived neutrophic factor (hGDNF)
Leukemia inhibitory factor receptor (LIF-R)
C-X-C motif chemokine 5 (CXCL5)
Fms-related tyrosine kinase 3 ligand (FIt3L)
Sulfotransferase 1A1 (ST1A1)
TNF-related apoptosis ligand (TRAIL)
Eotaxin-1 (CCL11)
C-C motif chemokine 23 (CCL23)
Interleukin-2 (IL-2)
Fractalkine (CX3CL1)
C-C motif chemokine 20 (CCL20)
Monocyte chemotactic protein 2 (MCP-2)
Monocyte chemotactic protein 3 (MCP-3)
C-X-C motif chemokine 6 (CXCL6)
Protein S100-A12 (EN-RAGE)
Tumor necrosis factor receptor superfamily member 9 (TNFRSF9)
C-X-C motif chemokine 9 (CXCL9)
Interleukin-10 receptor subunit beta (IL10RB)
Interleukin-24 (IL-24)
Interleukin-15 receptor subunit alpha (IL-15RA)
Signaling lymphocytic activation molecule (SLAMF1)
Interleukin-18 receptor 1 (IL-18R1)
Eukaryotic translation initiation factor 4E-binding protein 1 (4EBP1)
Interleukin-10 receptor subunit alpha (IL-10RA)
Interleukin-18 (IL-18)
Caspase 8 (CASP-8)
Interleukin-17A (IL-17A)
Artemin (ARTN)
SIR2-like protein 2 (SIRT2)
Interleukin-22 receptor subunit alpha-1 (IL-22RA1)
Fibroblast growth factor 5 (FGF-5)
Delta and Notch-like epidermal growth factor related receptor (DNER)
T-cell surface glycoprotein CD6 isoform (CD6)
Thymic stromal lymphopoietin (TSLP)
Monocyte chemotactic protein 4 (MCP-4)
C-C motif chemokine 19 (CCL19)
Neurturin (NRTN)
Natural killer cell receptor 2B4 (CD244)
Fibroblast growth factor 23 (FGF-23)
CUB domain-containing protein 1 (CDCP1)
C-C motif chemokine 28 (CCL28)
Fibroblast growth factor 21 (FGF-21)
Interleukin-20 (IL-20)
Programmed cell death 1 ligand 1 (PD-L1)
Interleukin-17C (IL-17C)
Interleukin-20 receptor subunit alpha (IL-20RA)

## Sheet: ST2
Supplementary Table 2: Mendelian randomization results of 91 inflammatory proteins associated with Parkinson's disease.
ID-Exposure	ID-Outcome	Outcome	Exposure	Methods	Number of SNPs	Beta	SE	LOW-CI	UP-CI	OR	OR-LCI 95	OR-UCI 95	P-val	P-FDR
GCST90274758	ieu-b-7	Parkinson's disease	Eukaryotic translation initiation factor 4E-binding protein 1	Inverse variance weighted	11	0.0480146	0.0830415	-0.114747	0.210776	1.04919	0.891592	1.23464	0.563129	1
GCST90274758	ieu-b-7	Parkinson's disease	Eukaryotic translation initiation factor 4E-binding protein 1	MR Egger	11	0.130033	0.221443	-0.303996	0.564062	1.13887	0.737864	1.7578	0.5715	1
GCST90274758	ieu-b-7	Parkinson's disease	Eukaryotic translation initiation factor 4E-binding protein 1	Weighted median	11	0.0874286	0.109478	-0.127149	0.302006	1.09136	0.880602	1.35257	0.424527	1
GCST90274758	ieu-b-7	Parkinson's disease	Eukaryotic translation initiation factor 4E-binding protein 1	Weighted mode	11	0.0896871	0.116068	-0.137807	0.317181	1.09383	0.871267	1.37325	0.457569	1
GCST90274759	ieu-b-7	Parkinson's disease	Adenosine Deaminase	Inverse variance weighted	14	-0.0693172	0.0425935	-0.1528	0.014166	0.933031	0.858301	1.01427	0.103649	1
GCST90274759	ieu-b-7	Parkinson's disease	Adenosine Deaminase	MR Egger	14	-0.0717157	0.0536087	-0.176789	0.0333573	0.930795	0.837957	1.03392	0.205775	1
GCST90274759	ieu-b-7	Parkinson's disease	Adenosine Deaminase	Weighted median	14	-0.0686762	0.0337831	-0.134891	-0.00246132	0.933629	0.873811	0.997542	0.042067	1
GCST90274759	ieu-b-7	Parkinson's disease	Adenosine Deaminase	Weighted mode	14	-0.0666834	0.0352479	-0.135769	0.00240255	0.935491	0.873044	1.00241	0.0809981	1
GCST90274760	ieu-b-7	Parkinson's disease	Artemin	Inverse variance weighted	19	-0.154981	0.111392	-0.373309	0.0633471	0.856431	0.688452	1.0654	0.16413	1
GCST90274760	ieu-b-7	Parkinson's disease	Artemin	MR Egger	19	-0.382141	0.31462	-0.998797	0.234515	0.682399	0.368322	1.2643	0.241117	1
GCST90274760	ieu-b-7	Parkinson's disease	Artemin	Weighted median	19	0.0262095	0.117815	-0.204708	0.257127	1.02656	0.814885	1.29321	0.823953	1
GCST90274760	ieu-b-7	Parkinson's disease	Artemin	Weighted mode	19	0.0371134	0.170636	-0.297333	0.37156	1.03781	0.742797	1.44999	0.830265	1
GCST90274761	ieu-b-7	Parkinson's disease	Axin-1	Inverse variance weighted	8	-0.121338	0.116028	-0.348752	0.106076	0.885734	0.705568	1.11191	0.295666	1
GCST90274761	ieu-b-7	Parkinson's disease	Axin-1	MR Egger	8	-0.051023	0.26356	-0.567601	0.465555	0.950257	0.566884	1.5929	0.852883	1
GCST90274761	ieu-b-7	Parkinson's disease	Axin-1	Weighted median	8	-0.201146	0.161526	-0.517736	0.115445	0.817793	0.595868	1.12237	0.213027	1
GCST90274761	ieu-b-7	Parkinson's disease	Axin-1	Weighted mode	8	0.158676	0.273535	-0.377453	0.694806	1.17196	0.685605	2.00332	0.580036	1
GCST90274762	ieu-b-7	Parkinson's disease	beta-nerve growth factor	Inverse variance weighted	21	0.0358294	0.103551	-0.167131	0.238789	1.03648	0.846089	1.26971	0.729337	1
GCST90274762	ieu-b-7	Parkinson's disease	beta-nerve growth factor	MR Egger	21	-0.32713	0.246282	-0.809843	0.155582	0.72099	0.444928	1.16834	0.199822	1
GCST90274762	ieu-b-7	Parkinson's disease	beta-nerve growth factor	Weighted median	21	0.252967	0.126033	0.00594179	0.499993	1.28784	1.00596	1.64871	0.0447343	1
GCST90274762	ieu-b-7	Parkinson's disease	beta-nerve growth factor	Weighted mode	21	0.348133	0.215101	-0.0734658	0.769731	1.41642	0.929168	2.15919	0.121226	1
GCST90274763	ieu-b-7	Parkinson's disease	Caspase 8	Inverse variance weighted	13	-0.116297	0.0824306	-0.277861	0.0452667	0.890211	0.757402	1.04631	0.158289	1
GCST90274763	ieu-b-7	Parkinson's disease	Caspase 8	MR Egger	13	-0.0716115	0.173456	-0.411585	0.268362	0.930892	0.662599	1.30782	0.687648	1
GCST90274763	ieu-b-7	Parkinson's disease	Caspase 8	Weighted median	13	-0.0727536	0.113508	-0.29523	0.149722	0.92983	0.744361	1.16151	0.521552	1
GCST90274763	ieu-b-7	Parkinson's disease	Caspase 8	Weighted mode	13	-0.0428822	0.115214	-0.268702	0.182938	0.958024	0.764371	1.20074	0.716238	1
GCST90274764	ieu-b-7	Parkinson's disease	Eotaxin	Inverse variance weighted	18	-0.0227496	0.0610032	-0.142316	0.0968166	0.977507	0.867347	1.10166	0.709204	1
GCST90274764	ieu-b-7	Parkinson's disease	Eotaxin	MR Egger	18	-0.0285115	0.116462	-0.256776	0.199753	0.971891	0.773541	1.2211	0.809712	1
GCST90274764	ieu-b-7	Parkinson's disease	Eotaxin	Weighted median	18	-0.00929683	0.0870201	-0.179856	0.161263	0.990746	0.83539	1.17499	0.914919	1
GCST90274764	ieu-b-7	Parkinson's disease	Eotaxin	Weighted mode	18	-0.0273616	0.0892351	-0.202262	0.147539	0.973009	0.81688	1.15898	0.762854	1
GCST90274765	ieu-b-7	Parkinson's disease	C-C motif chemokine 19	Inverse variance weighted	20	-0.000383815	0.0608863	-0.119721	0.118953	0.999616	0.887168	1.12632	0.99497	1
GCST90274765	ieu-b-7	Parkinson's disease	C-C motif chemokine 19	MR Egger	20	0.114106	0.0968734	-0.0757656	0.303978	1.12087	0.927034	1.35524	0.254179	1
GCST90274765	ieu-b-7	Parkinson's disease	C-C motif chemokine 19	Weighted median	20	0.0769818	0.0757532	-0.0714945	0.225458	1.08002	0.931001	1.2529	0.309525	1
GCST90274765	ieu-b-7	Parkinson's disease	C-C motif chemokine 19	Weighted mode	20	0.0384213	0.0723435	-0.103372	0.180215	1.03917	0.901792	1.19747	0.601506	1
GCST90274766	ieu-b-7	Parkinson's disease	C-C motif chemokine 20	Inverse variance weighted	18	-0.0504382	0.0762775	-0.199942	0.0990657	0.950813	0.818778	1.10414	0.508455	1
GCST90274766	ieu-b-7	Parkinson's disease	C-C motif chemokine 20	MR Egger	18	0.223973	0.19055	-0.149505	0.597452	1.25104	0.861134	1.81748	0.257029	1
GCST90274766	ieu-b-7	Parkinson's disease	C-C motif chemokine 20	Weighted median	18	-0.0693509	0.110283	-0.285505	0.146803	0.932999	0.751634	1.15813	0.529449	1
GCST90274766	ieu-b-7	Parkinson's disease	C-C motif chemokine 20	Weighted mode	18	-0.0179685	0.143832	-0.299878	0.263941	0.982192	0.740908	1.30205	0.902047	1
GCST90274767	ieu-b-7	Parkinson's disease	C-C motif chemokine 23	Inverse variance weighted	23	-0.0238616	0.0763282	-0.173465	0.125742	0.976421	0.840747	1.13399	0.754571	1
GCST90274767	ieu-b-7	Parkinson's disease	C-C motif chemokine 23	MR Egger	23	-0.158966	0.172819	-0.497691	0.179758	0.853025	0.607933	1.19693	0.368099	1
GCST90274767	ieu-b-7	Parkinson's disease	C-C motif chemokine 23	Weighted median	23	-0.0257041	0.107498	-0.2364	0.184992	0.974623	0.789465	1.20321	0.811018	1
GCST90274767	ieu-b-7	Parkinson's disease	C-C motif chemokine 23	Weighted mode	23	-0.0739349	0.194613	-0.455376	0.307506	0.928732	0.634209	1.36003	0.707657	1
GCST90274768	ieu-b-7	Parkinson's disease	C-C motif chemokine 25	Inverse variance weighted	28	0.0197553	0.0275666	-0.0342752	0.0737858	1.01995	0.966306	1.07658	0.473596	1
GCST90274768	ieu-b-7	Parkinson's disease	C-C motif chemokine 25	MR Egger	28	0.0322164	0.0340776	-0.0345757	0.0990084	1.03274	0.966015	1.10408	0.353167	1
GCST90274768	ieu-b-7	Parkinson's disease	C-C motif chemokine 25	Weighted median	28	0.0242589	0.0293868	-0.0333392	0.081857	1.02456	0.96721	1.0853	0.409085	1
GCST90274768	ieu-b-7	Parkinson's disease	C-C motif chemokine 25	Weighted mode	28	0.0250294	0.0291757	-0.032155	0.0822138	1.02535	0.968356	1.08569	0.398507	1
GCST90274769	ieu-b-7	Parkinson's disease	C-C motif chemokine 28	Inverse variance weighted	18	0.0188579	0.082354	-0.142556	0.180272	1.01904	0.867139	1.19754	0.81888	1
GCST90274769	ieu-b-7	Parkinson's disease	C-C motif chemokine 28	MR Egger	18	0.295775	0.189964	-0.0765548	0.668104	1.34417	0.926302	1.95054	0.139027	1
GCST90274769	ieu-b-7	Parkinson's disease	C-C motif chemokine 28	Weighted median	18	0.0218293	0.111724	-0.197149	0.240808	1.02207	0.821068	1.27228	0.84509	1
GCST90274769	ieu-b-7	Parkinson's disease	C-C motif chemokine 28	Weighted mode	18	0.0301613	0.184103	-0.33068	0.391002	1.03062	0.718435	1.47846	0.871798	1
GCST90274770	ieu-b-7	Parkinson's disease	C-C motif chemokine 4	Inverse variance weighted	18	0.0521999	0.0394725	-0.0251663	0.129566	1.05359	0.975148	1.13833	0.186023	1
GCST90274770	ieu-b-7	Parkinson's disease	C-C motif chemokine 4	MR Egger	18	0.117536	0.0538073	0.0120737	0.222998	1.12472	1.01215	1.24982	0.0441619	1
GCST90274770	ieu-b-7	Parkinson's disease	C-C motif chemokine 4	Weighted median	18	0.0817755	0.0428228	-0.00215713	0.165708	1.08521	0.997845	1.18023	0.0561813	1
GCST90274770	ieu-b-7	Parkinson's disease	C-C motif chemokine 4	Weighted mode	18	0.0866641	0.0398632	0.00853226	0.164796	1.09053	1.00857	1.17915	0.0441169	1
GCST90274771	ieu-b-7	Parkinson's disease	Natural killer cell receptor 2B4	Inverse variance weighted	20	0.00207924	0.0580088	-0.111618	0.115776	1.00208	0.894386	1.12274	0.971407	1
GCST90274771	ieu-b-7	Parkinson's disease	Natural killer cell receptor 2B4	MR Egger	20	-0.196228	0.115791	-0.423179	0.0307236	0.821825	0.654961	1.0312	0.10737	1
GCST90274771	ieu-b-7	Parkinson's disease	Natural killer cell receptor 2B4	Weighted median	20	-0.0673837	0.0776966	-0.219669	0.0849018	0.934836	0.802784	1.08861	0.385796	1
GCST90274771	ieu-b-7	Parkinson's disease	Natural killer cell receptor 2B4	Weighted mode	20	-0.0549351	0.0748781	-0.201696	0.091826	0.946547	0.817343	1.09617	0.472113	1
GCST90274772	ieu-b-7	Parkinson's disease	CD40L receptor	Inverse variance weighted	15	-0.0280947	0.045666	-0.1176	0.0614105	0.972296	0.889052	1.06334	0.538407	1
GCST90274772	ieu-b-7	Parkinson's disease	CD40L receptor	MR Egger	15	-0.017805	0.066186	-0.147529	0.111919	0.982353	0.862837	1.11842	0.79214	1
GCST90274772	ieu-b-7	Parkinson's disease	CD40L receptor	Weighted median	15	-0.0373434	0.0415405	-0.118763	0.044076	0.963345	0.888019	1.04506	0.368672	1
GCST90274772	ieu-b-7	Parkinson's disease	CD40L receptor	Weighted mode	15	-0.0353346	0.0417799	-0.117223	0.0465541	0.965282	0.889387	1.04765	0.411925	1
GCST90274773	ieu-b-7	Parkinson's disease	T-cell surface glycoprotein CD5	Inverse variance weighted	23	0.0866465	0.0863368	-0.0825736	0.255866	1.09051	0.920744	1.29158	0.315578	1
GCST90274773	ieu-b-7	Parkinson's disease	T-cell surface glycoprotein CD5	MR Egger	23	0.307046	0.243697	-0.170601	0.784693	1.3594	0.843158	2.19173	0.221511	1
GCST90274773	ieu-b-7	Parkinson's disease	T-cell surface glycoprotein CD5	Weighted median	23	0.0309361	0.0789887	-0.123882	0.185754	1.03142	0.883484	1.20413	0.695315	1
GCST90274773	ieu-b-7	Parkinson's disease	T-cell surface glycoprotein CD5	Weighted mode	23	0.0197766	0.0807574	-0.138508	0.178061	1.01997	0.870656	1.1949	0.808812	1
GCST90274774	ieu-b-7	Parkinson's disease	T-cell surface glycoprotein CD6 isoform	Inverse variance weighted	14	0.0280774	0.0342333	-0.03902	0.0951747	1.02848	0.961732	1.09985	0.412115	1
GCST90274774	ieu-b-7	Parkinson's disease	T-cell surface glycoprotein CD6 isoform	MR Egger	14	-0.00828642	0.0475186	-0.101423	0.0848501	0.991748	0.903551	1.08855	0.864472	1
GCST90274774	ieu-b-7	Parkinson's disease	T-cell surface glycoprotein CD6 isoform	Weighted median	14	0.0174157	0.0329618	-0.0471894	0.0820208	1.01757	0.953907	1.08548	0.597249	1
GCST90274774	ieu-b-7	Parkinson's disease	T-cell surface glycoprotein CD6 isoform	Weighted mode	14	0.0179626	0.033816	-0.0483169	0.084242	1.01812	0.952832	1.08789	0.604249	1
GCST90274775	ieu-b-7	Parkinson's disease	CUB domain-containing protein 1	Inverse variance weighted	23	-0.0253516	0.0687367	-0.160075	0.109372	0.974967	0.85208	1.11558	0.712261	1
GCST90274775	ieu-b-7	Parkinson's disease	CUB domain-containing protein 1	MR Egger	23	-0.0646214	0.135097	-0.329412	0.20017	0.937422	0.719346	1.22161	0.637356	1
GCST90274775	ieu-b-7	Parkinson's disease	CUB domain-containing protein 1	Weighted median	23	-0.0192997	0.0728012	-0.16199	0.123391	0.980885	0.85045	1.13133	0.790932	1
GCST90274775	ieu-b-7	Parkinson's disease	CUB domain-containing protein 1	Weighted mode	23	-0.00879308	0.0688818	-0.143801	0.126215	0.991245	0.86606	1.13453	0.899582	1
GCST90274776	ieu-b-7	Parkinson's disease	Macrophage colony-stimulating factor 1	Inverse variance weighted	16	-0.0160452	0.0909762	-0.194359	0.162268	0.984083	0.823363	1.17618	0.860005	1
GCST90274776	ieu-b-7	Parkinson's disease	Macrophage colony-stimulating factor 1	MR Egger	16	0.0227007	0.232894	-0.433771	0.479172	1.02296	0.648061	1.61474	0.923733	1
GCST90274776	ieu-b-7	Parkinson's disease	Macrophage colony-stimulating factor 1	Weighted median	16	0.0660949	0.109347	-0.148226	0.280416	1.06833	0.862236	1.32368	0.545545	1
GCST90274776	ieu-b-7	Parkinson's disease	Macrophage colony-stimulating factor 1	Weighted mode	16	0.0832169	0.127107	-0.165913	0.332347	1.08678	0.84712	1.39424	0.522574	1
GCST90274777	ieu-b-7	Parkinson's disease	Cystatin D	Inverse variance weighted	32	-0.0513338	0.0288438	-0.107868	0.00520007	0.949962	0.897746	1.00521	0.0751224	1
GCST90274777	ieu-b-7	Parkinson's disease	Cystatin D	MR Egger	32	-0.0452634	0.039315	-0.122321	0.0317941	0.955746	0.884864	1.0323	0.258702	1
GCST90274777	ieu-b-7	Parkinson's disease	Cystatin D	Weighted median	32	-0.0525323	0.031419	-0.114114	0.00904893	0.948824	0.892157	1.00909	0.094526	1
GCST90274777	ieu-b-7	Parkinson's disease	Cystatin D	Weighted mode	32	-0.0509285	0.0291848	-0.108131	0.00627381	0.950347	0.89751	1.00629	0.0908866	1
GCST90274778	ieu-b-7	Parkinson's disease	Fractalkine	Inverse variance weighted	21	0.0644026	0.088521	-0.109099	0.237904	1.06652	0.896642	1.26859	0.466895	1
GCST90274778	ieu-b-7	Parkinson's disease	Fractalkine	MR Egger	21	0.0550636	0.24511	-0.425351	0.535478	1.05661	0.65354	1.70827	0.824651	1
GCST90274778	ieu-b-7	Parkinson's disease	Fractalkine	Weighted median	21	0.0695178	0.117444	-0.160672	0.299708	1.07199	0.851571	1.34946	0.553902	1
GCST90274778	ieu-b-7	Parkinson's disease	Fractalkine	Weighted mode	21	0.0683065	0.207958	-0.339292	0.475905	1.07069	0.712274	1.60947	0.745976	1
GCST90274779	ieu-b-7	Parkinson's disease	C-X-C motif chemokine 1	Inverse variance weighted	9	-0.0723768	0.0748226	-0.219029	0.0742755	0.93018	0.803298	1.0771	0.333388	1
GCST90274779	ieu-b-7	Parkinson's disease	C-X-C motif chemokine 1	MR Egger	9	-0.0554689	0.123246	-0.297031	0.186093	0.946041	0.743021	1.20453	0.666269	1
GCST90274779	ieu-b-7	Parkinson's disease	C-X-C motif chemokine 1	Weighted median	9	-0.0726624	0.0802856	-0.230022	0.0846973	0.929915	0.794516	1.08839	0.365439	1
GCST90274779	ieu-b-7	Parkinson's disease	C-X-C motif chemokine 1	Weighted mode	9	-0.0673232	0.0863074	-0.236486	0.101839	0.934893	0.789397	1.10721	0.457822	1
GCST90274780	ieu-b-7	Parkinson's disease	C-X-C motif chemokine 10	Inverse variance weighted	19	-0.0146621	0.0615708	-0.135341	0.106017	0.985445	0.873418	1.11184	0.811777	1
GCST90274780	ieu-b-7	Parkinson's disease	C-X-C motif chemokine 10	MR Egger	19	-0.0974968	0.100905	-0.295271	0.100277	0.907105	0.74433	1.10548	0.347479	1
GCST90274780	ieu-b-7	Parkinson's disease	C-X-C motif chemokine 10	Weighted median	19	-0.0421774	0.0859367	-0.210613	0.126259	0.9587	0.810087	1.13458	0.623571	1
GCST90274780	ieu-b-7	Parkinson's disease	C-X-C motif chemokine 10	Weighted mode	19	-0.055879	0.0957095	-0.24347	0.131712	0.945654	0.783903	1.14078	0.566573	1
GCST90274781	ieu-b-7	Parkinson's disease	C-X-C motif chemokine 11	Inverse variance weighted	19	0.0119616	0.0574883	-0.100715	0.124639	1.01203	0.90419	1.13274	0.835175	1
GCST90274781	ieu-b-7	Parkinson's disease	C-X-C motif chemokine 11	MR Egger	19	0.030783	0.147542	-0.258399	0.319965	1.03126	0.772287	1.37708	0.837209	1
GCST90274781	ieu-b-7	Parkinson's disease	C-X-C motif chemokine 11	Weighted median	19	-0.0314234	0.0770455	-0.182433	0.119586	0.969065	0.833241	1.12703	0.68338	1
GCST90274781	ieu-b-7	Parkinson's disease	C-X-C motif chemokine 11	Weighted mode	19	-0.0160975	0.0834479	-0.179655	0.14746	0.984031	0.835558	1.15889	0.849193	1
GCST90274782	ieu-b-7	Parkinson's disease	C-X-C motif chemokine 5	Inverse variance weighted	13	0.0189719	0.0529655	-0.0848405	0.122784	1.01915	0.918659	1.13064	0.720199	1
GCST90274782	ieu-b-7	Parkinson's disease	C-X-C motif chemokine 5	MR Egger	13	0.0470681	0.0801751	-0.110075	0.204211	1.04819	0.895767	1.22656	0.569012	1
GCST90274782	ieu-b-7	Parkinson's disease	C-X-C motif chemokine 5	Weighted median	13	0.0313554	0.0653953	-0.0968193	0.15953	1.03185	0.90772	1.17296	0.631601	1
GCST90274782	ieu-b-7	Parkinson's disease	C-X-C motif chemokine 5	Weighted mode	13	0.0291664	0.0667107	-0.101586	0.159919	1.0296	0.903403	1.17342	0.669725	1
GCST90274783	ieu-b-7	Parkinson's disease	C-X-C motif chemokine 6	Inverse variance weighted	12	-0.0399783	0.0433482	-0.124941	0.0449842	0.96081	0.882549	1.04601	0.356393	1
GCST90274783	ieu-b-7	Parkinson's disease	C-X-C motif chemokine 6	MR Egger	12	-0.100689	0.0593026	-0.216922	0.0155442	0.904214	0.804993	1.01567	0.120378	1
GCST90274783	ieu-b-7	Parkinson's disease	C-X-C motif chemokine 6	Weighted median	12	-0.0528059	0.0493381	-0.149509	0.0438969	0.948564	0.861131	1.04487	0.284491	1
GCST90274783	ieu-b-7	Parkinson's disease	C-X-C motif chemokine 6	Weighted mode	12	-0.0513197	0.048168	-0.145729	0.0430896	0.949975	0.864392	1.04403	0.309508	1
GCST90274784	ieu-b-7	Parkinson's disease	C-X-C motif chemokine 9	Inverse variance weighted	23	-0.034075	0.06442	-0.160338	0.0921882	0.966499	0.851856	1.09657	0.59684	1
GCST90274784	ieu-b-7	Parkinson's disease	C-X-C motif chemokine 9	MR Egger	23	-0.0765734	0.162432	-0.39494	0.241794	0.926285	0.67372	1.27353	0.642203	1
GCST90274784	ieu-b-7	Parkinson's disease	C-X-C motif chemokine 9	Weighted median	23	0.0587724	0.0878795	-0.113471	0.231016	1.06053	0.89273	1.25988	0.503633	1
GCST90274784	ieu-b-7	Parkinson's disease	C-X-C motif chemokine 9	Weighted mode	23	0.068167	0.102896	-0.133509	0.269843	1.07054	0.87502	1.30976	0.514541	1
GCST90274785	ieu-b-7	Parkinson's disease	Delta and Notch-like epidermal growth factor-related receptor	Inverse variance weighted	16	-0.0267334	0.0775362	-0.178704	0.125238	0.973621	0.836353	1.13342	0.730255	1
GCST90274785	ieu-b-7	Parkinson's disease	Delta and Notch-like epidermal growth factor-related receptor	MR Egger	16	0.249997	0.157377	-0.058462	0.558457	1.28402	0.943214	1.74797	0.13449	1
GCST90274785	ieu-b-7	Parkinson's disease	Delta and Notch-like epidermal growth factor-related receptor	Weighted median	16	0.0391699	0.0975269	-0.151983	0.230323	1.03995	0.859003	1.25901	0.687955	1
GCST90274785	ieu-b-7	Parkinson's disease	Delta and Notch-like epidermal growth factor-related receptor	Weighted mode	16	0.0493692	0.102431	-0.151395	0.250133	1.05061	0.859508	1.2842	0.63678	1
GCST90274786	ieu-b-7	Parkinson's disease	Protein S100-A12	Inverse variance weighted	14	0.111468	0.077238	-0.0399181	0.262855	1.11792	0.960868	1.30064	0.14897	1
GCST90274786	ieu-b-7	Parkinson's disease	Protein S100-A12	MR Egger	14	-0.0472241	0.172266	-0.384864	0.290416	0.953874	0.680543	1.33698	0.788642	1
GCST90274786	ieu-b-7	Parkinson's disease	Protein S100-A12	Weighted median	14	0.0928274	0.103009	-0.109069	0.294724	1.09727	0.896668	1.34276	0.367502	1
GCST90274786	ieu-b-7	Parkinson's disease	Protein S100-A12	Weighted mode	14	0.0972816	0.107087	-0.112609	0.307173	1.10217	0.8935	1.35958	0.380182	1
GCST90274787	ieu-b-7	Parkinson's disease	Fibroblast growth factor 19	Inverse variance weighted	21	0.0249254	0.0603086	-0.0932793	0.14313	1.02524	0.910939	1.15388	0.679388	1
GCST90274787	ieu-b-7	Parkinson's disease	Fibroblast growth factor 19	MR Egger	21	0.173001	0.156685	-0.1341	0.480103	1.18887	0.874502	1.61624	0.283321	1
GCST90274787	ieu-b-7	Parkinson's disease	Fibroblast growth factor 19	Weighted median	21	-0.00154004	0.0852023	-0.168536	0.165456	0.998461	0.8449	1.17993	0.985579	1
GCST90274787	ieu-b-7	Parkinson's disease	Fibroblast growth factor 19	Weighted mode	21	-0.0247186	0.0905022	-0.202103	0.152666	0.975584	0.817011	1.16494	0.787556	1
GCST90274788	ieu-b-7	Parkinson's disease	Fibroblast growth factor 21	Inverse variance weighted	13	-0.202192	0.0978255	-0.39393	-0.0104541	0.816938	0.674401	0.9896	0.0387469	1
GCST90274788	ieu-b-7	Parkinson's disease	Fibroblast growth factor 21	MR Egger	13	-0.220961	0.247542	-0.706143	0.264221	0.801748	0.493544	1.30242	0.391169	1
GCST90274788	ieu-b-7	Parkinson's disease	Fibroblast growth factor 21	Weighted median	13	-0.127339	0.125675	-0.373662	0.118985	0.880435	0.68821	1.12635	0.310947	1
GCST90274788	ieu-b-7	Parkinson's disease	Fibroblast growth factor 21	Weighted mode	13	-0.48462	0.147513	-0.773745	-0.195495	0.615931	0.461282	0.822427	0.00651607	1
GCST90274789	ieu-b-7	Parkinson's disease	Fibroblast growth factor 23	Inverse variance weighted	12	0.0205743	0.103621	-0.182522	0.223671	1.02079	0.833166	1.25066	0.842612	1
GCST90274789	ieu-b-7	Parkinson's disease	Fibroblast growth factor 23	MR Egger	12	0.118571	0.327924	-0.52416	0.761303	1.12589	0.592052	2.14106	0.725188	1
GCST90274789	ieu-b-7	Parkinson's disease	Fibroblast growth factor 23	Weighted median	12	-0.0882164	0.128952	-0.340962	0.164529	0.915563	0.711086	1.17884	0.493909	1
GCST90274789	ieu-b-7	Parkinson's disease	Fibroblast growth factor 23	Weighted mode	12	-0.103484	0.175059	-0.4466	0.239632	0.901691	0.6398	1.27078	0.566378	1
GCST90274790	ieu-b-7	Parkinson's disease	Fibroblast growth factor 5	Inverse variance weighted	23	0.0371393	0.0335691	-0.0286561	0.102935	1.03784	0.971751	1.10842	0.268573	1
GCST90274790	ieu-b-7	Parkinson's disease	Fibroblast growth factor 5	MR Egger	23	0.0471254	0.0475238	-0.0460213	0.140272	1.04825	0.955022	1.15059	0.332674	1
GCST90274790	ieu-b-7	Parkinson's disease	Fibroblast growth factor 5	Weighted median	23	0.0456435	0.0363719	-0.0256454	0.116932	1.0467	0.974681	1.12404	0.209511	1
GCST90274790	ieu-b-7	Parkinson's disease	Fibroblast growth factor 5	Weighted mode	23	0.0469307	0.0374425	-0.0264565	0.120318	1.04805	0.97389	1.12786	0.223215	1
GCST90274791	ieu-b-7	Parkinson's disease	Fms-related tyrosine kinase 3 ligand	Inverse variance weighted	29	-0.111224	0.0521364	-0.213411	-0.00903671	0.894738	0.807824	0.991004	0.0328978	1
GCST90274791	ieu-b-7	Parkinson's disease	Fms-related tyrosine kinase 3 ligand	MR Egger	29	-0.078371	0.0947136	-0.26401	0.107268	0.924621	0.767966	1.11323	0.415235	1
GCST90274791	ieu-b-7	Parkinson's disease	Fms-related tyrosine kinase 3 ligand	Weighted median	29	-0.091779	0.0809076	-0.250358	0.0668	0.912307	0.778522	1.06908	0.25664	1
GCST90274791	ieu-b-7	Parkinson's disease	Fms-related tyrosine kinase 3 ligand	Weighted mode	29	-0.102013	0.0991446	-0.296337	0.09231	0.903018	0.743537	1.0967	0.312317	1
GCST90274792	ieu-b-7	Parkinson's disease	Glial cell line-derived neurotrophic factor	Inverse variance weighted	15	-0.0204347	0.0765376	-0.170448	0.129579	0.979773	0.843287	1.13835	0.789478	1
GCST90274792	ieu-b-7	Parkinson's disease	Glial cell line-derived neurotrophic factor	MR Egger	15	-0.0866582	0.136808	-0.354802	0.181485	0.91699	0.701313	1.199	0.537438	1
GCST90274792	ieu-b-7	Parkinson's disease	Glial cell line-derived neurotrophic factor	Weighted median	15	-0.0414666	0.0848113	-0.207697	0.124763	0.959381	0.812453	1.13288	0.624893	1
GCST90274792	ieu-b-7	Parkinson's disease	Glial cell line-derived neurotrophic factor	Weighted mode	15	-0.00904722	0.0933156	-0.191946	0.173851	0.990994	0.825352	1.18988	0.924138	1
GCST90274793	ieu-b-7	Parkinson's disease	Hepatocyte growth factor	Inverse variance weighted	20	0.0194181	0.0752865	-0.128143	0.16698	1.01961	0.879727	1.18173	0.796467	1
GCST90274793	ieu-b-7	Parkinson's disease	Hepatocyte growth factor	MR Egger	20	0.00325764	0.169621	-0.3292	0.335716	1.00326	0.719499	1.39894	0.984889	1
GCST90274793	ieu-b-7	Parkinson's disease	Hepatocyte growth factor	Weighted median	20	0.0029335	0.108464	-0.209657	0.215524	1.00294	0.810863	1.24051	0.978423	1
GCST90274793	ieu-b-7	Parkinson's disease	Hepatocyte growth factor	Weighted mode	20	0.0143416	0.11493	-0.21092	0.239603	1.01444	0.809839	1.27075	0.902004	1
GCST90274794	ieu-b-7	Parkinson's disease	Interferon gamma	Inverse variance weighted	9	0.218015	0.200329	-0.174631	0.61066	1.24361	0.839767	1.84165	0.276471	1
GCST90274794	ieu-b-7	Parkinson's disease	Interferon gamma	MR Egger	9	-0.241613	0.372274	-0.97127	0.488043	0.78536	0.378602	1.62912	0.537029	1
GCST90274794	ieu-b-7	Parkinson's disease	Interferon gamma	Weighted median	9	0.0513836	0.163063	-0.268221	0.370988	1.05273	0.764739	1.44917	0.752675	1
GCST90274794	ieu-b-7	Parkinson's disease	Interferon gamma	Weighted mode	9	0.0811296	0.199653	-0.310191	0.47245	1.08451	0.733307	1.60392	0.695137	1
GCST90274795	ieu-b-7	Parkinson's disease	Interleukin-10	Inverse variance weighted	19	0.0606169	0.0809318	-0.0980095	0.219243	1.06249	0.90664	1.24513	0.453865	1
GCST90274795	ieu-b-7	Parkinson's disease	Interleukin-10	MR Egger	19	0.143118	0.189289	-0.227889	0.514126	1.15387	0.796213	1.67218	0.459949	1
GCST90274795	ieu-b-7	Parkinson's disease	Interleukin-10	Weighted median	19	0.104979	0.109221	-0.109094	0.319052	1.11069	0.896646	1.37582	0.336472	1
GCST90274795	ieu-b-7	Parkinson's disease	Interleukin-10	Weighted mode	19	0.164953	0.109651	-0.0499637	0.37987	1.17934	0.951264	1.46209	0.149838	1
GCST90274796	ieu-b-7	Parkinson's disease	Interleukin-10 receptor subunit alpha	Inverse variance weighted	10	0.0041589	0.135758	-0.261926	0.270244	1.00417	0.769568	1.31028	0.975561	1
GCST90274796	ieu-b-7	Parkinson's disease	Interleukin-10 receptor subunit alpha	MR Egger	10	0.236871	0.289585	-0.330717	0.804458	1.26728	0.718409	2.23549	0.43706	1
GCST90274796	ieu-b-7	Parkinson's disease	Interleukin-10 receptor subunit alpha	Weighted median	10	-0.00938699	0.140415	-0.284601	0.265827	0.990657	0.752314	1.30451	0.9467	1
GCST90274796	ieu-b-7	Parkinson's disease	Interleukin-10 receptor subunit alpha	Weighted mode	10	0.0857361	0.19777	-0.301892	0.473365	1.08952	0.739418	1.60539	0.674846	1
GCST90274797	ieu-b-7	Parkinson's disease	Interleukin-10 receptor subunit beta	Inverse variance weighted	16	-0.0488887	0.0742223	-0.194364	0.0965871	0.952287	0.823358	1.10141	0.510102	1
GCST90274797	ieu-b-7	Parkinson's disease	Interleukin-10 receptor subunit beta	MR Egger	16	0.0304313	0.104731	-0.174841	0.235703	1.0309	0.839591	1.2658	0.775642	1
GCST90274797	ieu-b-7	Parkinson's disease	Interleukin-10 receptor subunit beta	Weighted median	16	-0.00992658	0.0520521	-0.111949	0.0920956	0.990123	0.89409	1.09647	0.848757	1
GCST90274797	ieu-b-7	Parkinson's disease	Interleukin-10 receptor subunit beta	Weighted mode	16	-0.00902459	0.0534738	-0.113833	0.0957841	0.991016	0.892407	1.10052	0.868235	1
GCST90274798	ieu-b-7	Parkinson's disease	Interleukin-12 subunit beta	Inverse variance weighted	27	-0.0244099	0.0306224	-0.0844299	0.0356101	0.975886	0.919036	1.03625	0.425378	1
GCST90274798	ieu-b-7	Parkinson's disease	Interleukin-12 subunit beta	MR Egger	27	-0.0210316	0.0462966	-0.111773	0.0697097	0.979188	0.894247	1.0722	0.653547	1
GCST90274798	ieu-b-7	Parkinson's disease	Interleukin-12 subunit beta	Weighted median	27	-0.022182	0.0341078	-0.0890332	0.0446692	0.978062	0.914815	1.04568	0.515465	1
GCST90274798	ieu-b-7	Parkinson's disease	Interleukin-12 subunit beta	Weighted mode	27	-0.018346	0.033585	-0.0841725	0.0474806	0.981821	0.919273	1.04863	0.589548	1
GCST90274799	ieu-b-7	Parkinson's disease	Interleukin-13	Inverse variance weighted	11	-0.0776547	0.106037	-0.285487	0.130177	0.925284	0.751648	1.13903	0.463963	1
GCST90274799	ieu-b-7	Parkinson's disease	Interleukin-13	MR Egger	11	0.0404455	0.317092	-0.581054	0.661945	1.04127	0.559309	1.93856	0.901308	1
GCST90274799	ieu-b-7	Parkinson's disease	Interleukin-13	Weighted median	11	-0.0341219	0.140417	-0.30934	0.241096	0.966454	0.733931	1.27264	0.808003	1
GCST90274799	ieu-b-7	Parkinson's disease	Interleukin-13	Weighted mode	11	-0.0598086	0.187326	-0.426968	0.307351	0.941945	0.652485	1.35982	0.756087	1
GCST90274800	ieu-b-7	Parkinson's disease	Interleukin-15 receptor subunit alpha	Inverse variance weighted	12	-0.0286053	0.0500867	-0.126775	0.0695647	0.9718	0.880932	1.07204	0.567922	1
GCST90274800	ieu-b-7	Parkinson's disease	Interleukin-15 receptor subunit alpha	MR Egger	12	-0.000820207	0.0888228	-0.174913	0.173272	0.99918	0.83953	1.18919	0.992814	1
GCST90274800	ieu-b-7	Parkinson's disease	Interleukin-15 receptor subunit alpha	Weighted median	12	-0.0279767	0.0434107	-0.113062	0.0571083	0.972411	0.893096	1.05877	0.519274	1
GCST90274800	ieu-b-7	Parkinson's disease	Interleukin-15 receptor subunit alpha	Weighted mode	12	-0.0326326	0.0442498	-0.119362	0.0540971	0.967894	0.887486	1.05559	0.476278	1
GCST90274801	ieu-b-7	Parkinson's disease	Interleukin-17A	Inverse variance weighted	13	0.228453	0.0963115	0.0396827	0.417224	1.25665	1.04048	1.51774	0.0176909	1
GCST90274801	ieu-b-7	Parkinson's disease	Interleukin-17A	MR Egger	13	0.215268	0.243944	-0.262861	0.693397	1.24019	0.768849	2.0005	0.396408	1
GCST90274801	ieu-b-7	Parkinson's disease	Interleukin-17A	Weighted median	13	0.175336	0.125249	-0.0701517	0.420824	1.19165	0.932252	1.52322	0.161543	1
GCST90274801	ieu-b-7	Parkinson's disease	Interleukin-17A	Weighted mode	13	0.150263	0.193831	-0.229645	0.530172	1.16214	0.794816	1.69922	0.45321	1
GCST90274802	ieu-b-7	Parkinson's disease	Interleukin-17C	Inverse variance weighted	19	-0.014245	0.0698201	-0.151092	0.122602	0.985856	0.859768	1.13043	0.838335	1
GCST90274802	ieu-b-7	Parkinson's disease	Interleukin-17C	MR Egger	19	-0.115329	0.186718	-0.481296	0.250638	0.891073	0.617982	1.28484	0.544981	1
GCST90274802	ieu-b-7	Parkinson's disease	Interleukin-17C	Weighted median	19	-0.057196	0.0943785	-0.242178	0.127786	0.944409	0.784917	1.13631	0.544497	1
GCST90274802	ieu-b-7	Parkinson's disease	Interleukin-17C	Weighted mode	19	-0.0854001	0.190387	-0.458558	0.287758	0.918145	0.632194	1.33343	0.659102	1
GCST90274803	ieu-b-7	Parkinson's disease	Interleukin-18	Inverse variance weighted	20	0.116439	0.0604844	-0.00211014	0.234989	1.12349	0.997892	1.26489	0.0542153	1
GCST90274803	ieu-b-7	Parkinson's disease	Interleukin-18	MR Egger	20	0.12396	0.129701	-0.130254	0.378174	1.13197	0.877872	1.45962	0.351867	1
GCST90274803	ieu-b-7	Parkinson's disease	Interleukin-18	Weighted median	20	0.0987896	0.0738869	-0.0460287	0.243608	1.10383	0.955015	1.27584	0.18121	1
GCST90274803	ieu-b-7	Parkinson's disease	Interleukin-18	Weighted mode	20	0.133002	0.0656327	0.00436215	0.261642	1.14225	1.00437	1.29906	0.056988	1
GCST90274804	ieu-b-7	Parkinson's disease	interleukin-18 receptor 1	Inverse variance weighted	23	-0.0013201	0.0305727	-0.0612426	0.0586024	0.998681	0.940595	1.06035	0.965559	1
GCST90274804	ieu-b-7	Parkinson's disease	interleukin-18 receptor 1	MR Egger	23	-0.103216	0.0516931	-0.204534	-0.00189758	0.901932	0.815027	0.998104	0.0589824	1
GCST90274804	ieu-b-7	Parkinson's disease	interleukin-18 receptor 1	Weighted median	23	-0.0380031	0.0378643	-0.112217	0.0362109	0.96271	0.89385	1.03687	0.315539	1
GCST90274804	ieu-b-7	Parkinson's disease	interleukin-18 receptor 1	Weighted mode	23	-0.0110512	0.0322334	-0.0742287	0.0521263	0.98901	0.928459	1.05351	0.734966	1
GCST90274805	ieu-b-7	Parkinson's disease	Interleukin-1-alpha	Inverse variance weighted	13	-0.0433797	0.0733831	-0.187211	0.100451	0.957548	0.829269	1.10567	0.554427	1
GCST90274805	ieu-b-7	Parkinson's disease	Interleukin-1-alpha	MR Egger	13	-0.0698587	0.134411	-0.333304	0.193587	0.932526	0.716552	1.21359	0.613543	1
GCST90274805	ieu-b-7	Parkinson's disease	Interleukin-1-alpha	Weighted median	13	-0.0576939	0.0995276	-0.252768	0.13738	0.943939	0.776648	1.14726	0.562132	1
GCST90274805	ieu-b-7	Parkinson's disease	Interleukin-1-alpha	Weighted mode	13	-0.0838903	0.111032	-0.301512	0.133732	0.919532	0.739699	1.14309	0.46449	1
GCST90274806	ieu-b-7	Parkinson's disease	Interleukin-2	Inverse variance weighted	16	0.00810653	0.0904346	-0.169145	0.185358	1.00814	0.844386	1.20365	0.928574	1
GCST90274806	ieu-b-7	Parkinson's disease	Interleukin-2	MR Egger	16	0.117565	0.244675	-0.361997	0.597127	1.12476	0.696285	1.81689	0.638296	1
GCST90274806	ieu-b-7	Parkinson's disease	Interleukin-2	Weighted median	16	-0.0492947	0.125921	-0.2961	0.19751	0.951901	0.743713	1.21837	0.695447	1
GCST90274806	ieu-b-7	Parkinson's disease	Interleukin-2	Weighted mode	16	-0.0789371	0.220891	-0.511884	0.354009	0.924098	0.599366	1.42477	0.725802	1
GCST90274807	ieu-b-7	Parkinson's disease	Interleukin-20	Inverse variance weighted	12	0.0471528	0.102727	-0.154193	0.248498	1.04828	0.857107	1.2821	0.646227	1
GCST90274807	ieu-b-7	Parkinson's disease	Interleukin-20	MR Egger	12	-0.130203	0.202477	-0.527058	0.266652	0.877917	0.590339	1.30559	0.534657	1
GCST90274807	ieu-b-7	Parkinson's disease	Interleukin-20	Weighted median	12	0.0933229	0.143026	-0.187008	0.373653	1.09782	0.829437	1.45303	0.514085	1
GCST90274807	ieu-b-7	Parkinson's disease	Interleukin-20	Weighted mode	12	0.231313	0.260055	-0.278395	0.741022	1.26025	0.756997	2.09808	0.392784	1
GCST90274808	ieu-b-7	Parkinson's disease	Interleukin-20 receptor subunit alpha	Inverse variance weighted	7	-0.142519	0.135172	-0.407457	0.122418	0.867171	0.66534	1.13023	0.291721	1
GCST90274808	ieu-b-7	Parkinson's disease	Interleukin-20 receptor subunit alpha	MR Egger	7	-0.484612	0.299325	-1.07129	0.102064	0.615936	0.342567	1.10745	0.166368	1
GCST90274808	ieu-b-7	Parkinson's disease	Interleukin-20 receptor subunit alpha	Weighted median	7	-0.215076	0.167691	-0.54375	0.113598	0.80648	0.580567	1.1203	0.199641	1
GCST90274808	ieu-b-7	Parkinson's disease	Interleukin-20 receptor subunit alpha	Weighted mode	7	-0.21947	0.242688	-0.695139	0.256198	0.802944	0.499005	1.29201	0.400671	1
GCST90274809	ieu-b-7	Parkinson's disease	Interleukin-22 receptor subunit alpha-1	Inverse variance weighted	11	0.0224254	0.104208	-0.181823	0.226673	1.02268	0.833749	1.25442	0.829613	1
GCST90274809	ieu-b-7	Parkinson's disease	Interleukin-22 receptor subunit alpha-1	MR Egger	11	-0.108001	0.196221	-0.492595	0.276593	0.897627	0.611039	1.31863	0.595437	1
GCST90274809	ieu-b-7	Parkinson's disease	Interleukin-22 receptor subunit alpha-1	Weighted median	11	0.0197568	0.141111	-0.256822	0.296335	1.01995	0.773506	1.34492	0.888654	1
GCST90274809	ieu-b-7	Parkinson's disease	Interleukin-22 receptor subunit alpha-1	Weighted mode	11	-0.0248194	0.207306	-0.431139	0.3815	0.975486	0.649768	1.46448	0.907073	1
GCST90274810	ieu-b-7	Parkinson's disease	Interleukin-24	Inverse variance weighted	9	-0.0986218	0.155974	-0.404331	0.207087	0.906085	0.667423	1.23009	0.527193	1
GCST90274810	ieu-b-7	Parkinson's disease	Interleukin-24	MR Egger	9	0.0917054	0.320013	-0.53552	0.718931	1.09604	0.585365	2.05224	0.782739	1
GCST90274810	ieu-b-7	Parkinson's disease	Interleukin-24	Weighted median	9	-0.0863556	0.164155	-0.4081	0.235389	0.917268	0.664912	1.2654	0.598847	1
GCST90274810	ieu-b-7	Parkinson's disease	Interleukin-24	Weighted mode	9	-0.0574752	0.245388	-0.538436	0.423486	0.944145	0.58366	1.52728	0.820696	1
GCST90274811	ieu-b-7	Parkinson's disease	Interleukin-2 receptor subunit beta	Inverse variance weighted	11	0.00768132	0.110901	-0.209685	0.225047	1.00771	0.81084	1.25238	0.94478	1
GCST90274811	ieu-b-7	Parkinson's disease	Interleukin-2 receptor subunit beta	MR Egger	11	0.0580813	0.253287	-0.438361	0.554523	1.0598	0.645093	1.74111	0.823754	1
GCST90274811	ieu-b-7	Parkinson's disease	Interleukin-2 receptor subunit beta	Weighted median	11	-0.0441877	0.153129	-0.344321	0.255946	0.956774	0.708701	1.29168	0.772914	1
GCST90274811	ieu-b-7	Parkinson's disease	Interleukin-2 receptor subunit beta	Weighted mode	11	-0.112662	0.232862	-0.569071	0.343747	0.893452	0.566051	1.41022	0.638936	1
GCST90274812	ieu-b-7	Parkinson's disease	Interleukin-33	Inverse variance weighted	10	-0.119253	0.114507	-0.343687	0.105181	0.887583	0.709151	1.11091	0.297667	1
GCST90274812	ieu-b-7	Parkinson's disease	Interleukin-33	MR Egger	10	0.159451	0.410494	-0.645117	0.964019	1.17287	0.524601	2.62221	0.707825	1
GCST90274812	ieu-b-7	Parkinson's disease	Interleukin-33	Weighted median	10	-0.0703461	0.149608	-0.363578	0.222886	0.932071	0.695184	1.24968	0.638211	1
GCST90274812	ieu-b-7	Parkinson's disease	Interleukin-33	Weighted mode	10	-0.0010963	0.213685	-0.419919	0.417727	0.998904	0.6571	1.51851	0.996018	1
GCST90274813	ieu-b-7	Parkinson's disease	Interleukin-4	Inverse variance weighted	11	-0.0113803	0.0918545	-0.191415	0.168655	0.988684	0.82579	1.18371	0.901398	1
GCST90274813	ieu-b-7	Parkinson's disease	Interleukin-4	MR Egger	11	0.141261	0.22541	-0.300542	0.583064	1.15172	0.740416	1.79152	0.546432	1
GCST90274813	ieu-b-7	Parkinson's disease	Interleukin-4	Weighted median	11	0.00248456	0.12397	-0.240497	0.245466	1.00249	0.786237	1.27822	0.98401	1
GCST90274813	ieu-b-7	Parkinson's disease	Interleukin-4	Weighted mode	11	0.0149096	0.17378	-0.325698	0.355518	1.01502	0.722023	1.42692	0.933322	1
GCST90274814	ieu-b-7	Parkinson's disease	Interleukin-5	Inverse variance weighted	10	0.000994885	0.108843	-0.212338	0.214328	1.001	0.808691	1.23903	0.992707	1
GCST90274814	ieu-b-7	Parkinson's disease	Interleukin-5	MR Egger	10	-0.0147736	0.271575	-0.547061	0.517514	0.985335	0.578648	1.67785	0.957951	1
GCST90274814	ieu-b-7	Parkinson's disease	Interleukin-5	Weighted median	10	0.142795	0.14484	-0.141091	0.426681	1.15349	0.86841	1.53216	0.32419	1
GCST90274814	ieu-b-7	Parkinson's disease	Interleukin-5	Weighted mode	10	0.140927	0.220198	-0.290662	0.572516	1.15134	0.747769	1.77272	0.538122	1
GCST90274815	ieu-b-7	Parkinson's disease	Interleukin-6	Inverse variance weighted	7	0.0111234	0.108482	-0.201502	0.223749	1.01119	0.817502	1.25076	0.918331	1
GCST90274815	ieu-b-7	Parkinson's disease	Interleukin-6	MR Egger	7	-0.0734353	0.253807	-0.570897	0.424027	0.929196	0.565018	1.5281	0.783938	1
GCST90274815	ieu-b-7	Parkinson's disease	Interleukin-6	Weighted median	7	0.112269	0.0974743	-0.0787807	0.303319	1.11881	0.924243	1.35435	0.249412	1
GCST90274815	ieu-b-7	Parkinson's disease	Interleukin-6	Weighted mode	7	0.0993319	0.0951724	-0.087206	0.28587	1.10443	0.916488	1.33092	0.336837	1
GCST90274816	ieu-b-7	Parkinson's disease	Interleukin-7	Inverse variance weighted	13	0.0397269	0.0849566	-0.126788	0.206242	1.04053	0.88092	1.22905	0.64006	1
GCST90274816	ieu-b-7	Parkinson's disease	Interleukin-7	MR Egger	13	0.116449	0.215633	-0.306192	0.539091	1.1235	0.736245	1.71445	0.599936	1
GCST90274816	ieu-b-7	Parkinson's disease	Interleukin-7	Weighted median	13	0.060128	0.110311	-0.156081	0.276337	1.06197	0.85549	1.31829	0.5857	1
GCST90274816	ieu-b-7	Parkinson's disease	Interleukin-7	Weighted mode	13	0.0969025	0.15997	-0.216639	0.410444	1.10175	0.805221	1.50749	0.555963	1
GCST90274817	ieu-b-7	Parkinson's disease	Interleukin-8	Inverse variance weighted	16	0.0383781	0.0879932	-0.134089	0.210845	1.03912	0.874512	1.23472	0.662729	1
GCST90274817	ieu-b-7	Parkinson's disease	Interleukin-8	MR Egger	16	0.132639	0.180883	-0.221892	0.487171	1.14184	0.801002	1.6277	0.475484	1
GCST90274817	ieu-b-7	Parkinson's disease	Interleukin-8	Weighted median	16	0.0729856	0.109944	-0.142505	0.288476	1.07571	0.867184	1.33439	0.506791	1
GCST90274817	ieu-b-7	Parkinson's disease	Interleukin-8	Weighted mode	16	0.0891841	0.151726	-0.208198	0.386566	1.09328	0.812046	1.47192	0.565412	1
GCST90274818	ieu-b-7	Parkinson's disease	Latency-associated peptide transforming growth factor beta 1	Inverse variance weighted	17	-0.0677371	0.0838652	-0.232113	0.0966388	0.934506	0.792857	1.10146	0.419269	1
GCST90274818	ieu-b-7	Parkinson's disease	Latency-associated peptide transforming growth factor beta 1	MR Egger	17	0.0531195	0.129188	-0.200088	0.306327	1.05456	0.818658	1.35843	0.686754	1
GCST90274818	ieu-b-7	Parkinson's disease	Latency-associated peptide transforming growth factor beta 1	Weighted median	17	-0.0393609	0.0972335	-0.229939	0.151217	0.961404	0.794582	1.16325	0.685618	1
GCST90274818	ieu-b-7	Parkinson's disease	Latency-associated peptide transforming growth factor beta 1	Weighted mode	17	-0.0294659	0.106247	-0.237709	0.178777	0.970964	0.788432	1.19575	0.785074	1
GCST90274819	ieu-b-7	Parkinson's disease	Leukemia inhibitory factor	Inverse variance weighted	10	0.153475	0.123468	-0.0885233	0.395473	1.16588	0.915282	1.48509	0.213857	1
GCST90274819	ieu-b-7	Parkinson's disease	Leukemia inhibitory factor	MR Egger	10	-0.190904	0.253074	-0.686928	0.305121	0.826212	0.503119	1.35679	0.472263	1
GCST90274819	ieu-b-7	Parkinson's disease	Leukemia inhibitory factor	Weighted median	10	0.0225496	0.147725	-0.266991	0.31209	1.02281	0.76568	1.36628	0.878677	1
GCST90274819	ieu-b-7	Parkinson's disease	Leukemia inhibitory factor	Weighted mode	10	0.0270457	0.222551	-0.409154	0.463245	1.02741	0.664212	1.58922	0.905944	1
GCST90274820	ieu-b-7	Parkinson's disease	Leukemia inhibitory factor receptor	Inverse variance weighted	15	0.112533	0.104522	-0.0923295	0.317395	1.11911	0.911805	1.37354	0.281638	1
GCST90274820	ieu-b-7	Parkinson's disease	Leukemia inhibitory factor receptor	MR Egger	15	-0.202899	0.163262	-0.522891	0.117094	0.816361	0.592804	1.12423	0.235898	1
GCST90274820	ieu-b-7	Parkinson's disease	Leukemia inhibitory factor receptor	Weighted median	15	0.0660086	0.12124	-0.171622	0.303639	1.06824	0.842298	1.35478	0.586135	1
GCST90274820	ieu-b-7	Parkinson's disease	Leukemia inhibitory factor receptor	Weighted mode	15	0.0666744	0.140754	-0.209203	0.342552	1.06895	0.811231	1.40854	0.643019	1
GCST90274821	ieu-b-7	Parkinson's disease	Monocyte chemoattractant protein-1	Inverse variance weighted	23	-0.0214821	0.0550045	-0.129291	0.0863267	0.978747	0.878718	1.09016	0.696129	1
GCST90274821	ieu-b-7	Parkinson's disease	Monocyte chemoattractant protein-1	MR Egger	23	0.0997562	0.101494	-0.0991711	0.298683	1.1049	0.905588	1.34808	0.336855	1
GCST90274821	ieu-b-7	Parkinson's disease	Monocyte chemoattractant protein-1	Weighted median	23	0.00953686	0.0778604	-0.14307	0.162143	1.00958	0.866694	1.17603	0.902514	1
GCST90274821	ieu-b-7	Parkinson's disease	Monocyte chemoattractant protein-1	Weighted mode	23	0.0519213	0.0697627	-0.0848137	0.188656	1.05329	0.918683	1.20763	0.464598	1
GCST90274822	ieu-b-7	Parkinson's disease	Monocyte chemoattractant protein 2	Inverse variance weighted	23	0.0112771	0.0295121	-0.0465665	0.0691207	1.01134	0.954501	1.07157	0.702374	1
GCST90274822	ieu-b-7	Parkinson's disease	Monocyte chemoattractant protein 2	MR Egger	23	0.0242834	0.0357048	-0.045698	0.0942648	1.02458	0.95533	1.09885	0.503861	1
GCST90274822	ieu-b-7	Parkinson's disease	Monocyte chemoattractant protein 2	Weighted median	23	0.0154084	0.0319028	-0.0471212	0.0779379	1.01553	0.953972	1.08106	0.629111	1
GCST90274822	ieu-b-7	Parkinson's disease	Monocyte chemoattractant protein 2	Weighted mode	23	0.0167993	0.0327171	-0.0473261	0.0809248	1.01694	0.953776	1.08429	0.612739	1
GCST90274823	ieu-b-7	Parkinson's disease	Monocyte chemoattractant protein-3	Inverse variance weighted	19	-0.0264502	0.0579505	-0.140033	0.0871327	0.973897	0.869329	1.09104	0.648083	1
GCST90274823	ieu-b-7	Parkinson's disease	Monocyte chemoattractant protein-3	MR Egger	19	-0.0984855	0.124001	-0.341527	0.144556	0.906209	0.710684	1.15553	0.438008	1
GCST90274823	ieu-b-7	Parkinson's disease	Monocyte chemoattractant protein-3	Weighted median	19	-0.00604065	0.0841166	-0.170909	0.158828	0.993978	0.842898	1.17214	0.942751	1
GCST90274823	ieu-b-7	Parkinson's disease	Monocyte chemoattractant protein-3	Weighted mode	19	-0.0102196	0.100356	-0.206917	0.186478	0.989832	0.813087	1.205	0.920015	1
GCST90274824	ieu-b-7	Parkinson's disease	Monocyte chemoattractant protein-4	Inverse variance weighted	17	-0.0150543	0.0525944	-0.118139	0.0880308	0.985058	0.888572	1.09202	0.774699	1
GCST90274824	ieu-b-7	Parkinson's disease	Monocyte chemoattractant protein-4	MR Egger	17	-0.0192137	0.11977	-0.253963	0.215535	0.98097	0.775721	1.24053	0.87469	1
GCST90274824	ieu-b-7	Parkinson's disease	Monocyte chemoattractant protein-4	Weighted median	17	0.00306853	0.067667	-0.129559	0.135696	1.00307	0.878483	1.14533	0.96383	1
GCST90274824	ieu-b-7	Parkinson's disease	Monocyte chemoattractant protein-4	Weighted mode	17	-0.0066335	0.0743242	-0.152309	0.139042	0.993388	0.858723	1.14917	0.92999	1
GCST90274825	ieu-b-7	Parkinson's disease	Macrophage inflammatory protein 1a	Inverse variance weighted	14	0.00177822	0.0497629	-0.0957571	0.0993135	1.00178	0.908685	1.10441	0.971495	1
GCST90274825	ieu-b-7	Parkinson's disease	Macrophage inflammatory protein 1a	MR Egger	14	-0.0479826	0.0793478	-0.203504	0.107539	0.95315	0.815867	1.11353	0.556632	1
GCST90274825	ieu-b-7	Parkinson's disease	Macrophage inflammatory protein 1a	Weighted median	14	0.0101069	0.0606958	-0.108857	0.129071	1.01016	0.896859	1.13777	0.867749	1
GCST90274825	ieu-b-7	Parkinson's disease	Macrophage inflammatory protein 1a	Weighted mode	14	0.00719339	0.0621356	-0.114592	0.128979	1.00722	0.89173	1.13767	0.909605	1
GCST90274826	ieu-b-7	Parkinson's disease	Matrix metalloproteinase-1	Inverse variance weighted	16	-0.0409647	0.0618592	-0.162209	0.0802794	0.959863	0.850264	1.08359	0.507828	1
GCST90274826	ieu-b-7	Parkinson's disease	Matrix metalloproteinase-1	MR Egger	16	-0.048766	0.116536	-0.277176	0.179644	0.952404	0.757921	1.19679	0.681956	1
GCST90274826	ieu-b-7	Parkinson's disease	Matrix metalloproteinase-1	Weighted median	16	-0.034013	0.0856723	-0.201931	0.133905	0.966559	0.817152	1.14328	0.691358	1
GCST90274826	ieu-b-7	Parkinson's disease	Matrix metalloproteinase-1	Weighted mode	16	-0.0617581	0.0978282	-0.253501	0.129985	0.94011	0.776079	1.13881	0.537352	1
GCST90274827	ieu-b-7	Parkinson's disease	Matrix metalloproteinase-10	Inverse variance weighted	15	0.00648198	0.041311	-0.0744877	0.0874516	1.0065	0.928219	1.09139	0.875318	1
GCST90274827	ieu-b-7	Parkinson's disease	Matrix metalloproteinase-10	MR Egger	15	0.0103809	0.0540363	-0.0955302	0.116292	1.01043	0.908891	1.12332	0.850625	1
GCST90274827	ieu-b-7	Parkinson's disease	Matrix metalloproteinase-10	Weighted median	15	0.00679832	0.0509124	-0.09299	0.106587	1.00682	0.911203	1.11247	0.893775	1
GCST90274827	ieu-b-7	Parkinson's disease	Matrix metalloproteinase-10	Weighted mode	15	-0.0126479	0.0484718	-0.107653	0.0823569	0.987432	0.897939	1.08584	0.797943	1
GCST90274828	ieu-b-7	Parkinson's disease	Neurturin	Inverse variance weighted	13	-0.120348	0.0963163	-0.309128	0.0684316	0.886611	0.734086	1.07083	0.211478	1
GCST90274828	ieu-b-7	Parkinson's disease	Neurturin	MR Egger	13	-0.471861	0.194864	-0.853794	-0.0899282	0.62384	0.425796	0.913997	0.0339171	1
GCST90274828	ieu-b-7	Parkinson's disease	Neurturin	Weighted median	13	-0.102513	0.131729	-0.360702	0.155675	0.902566	0.697187	1.16845	0.436443	1
GCST90274828	ieu-b-7	Parkinson's disease	Neurturin	Weighted mode	13	-0.264839	0.191665	-0.640502	0.110824	0.76733	0.527028	1.1172	0.192222	1
GCST90274829	ieu-b-7	Parkinson's disease	Neurotrophin-3	Inverse variance weighted	16	0.053819	0.109495	-0.160792	0.26843	1.05529	0.851469	1.30791	0.62306	1
GCST90274829	ieu-b-7	Parkinson's disease	Neurotrophin-3	MR Egger	16	0.298257	0.246664	-0.185205	0.781719	1.34751	0.830934	2.18522	0.246625	1
GCST90274829	ieu-b-7	Parkinson's disease	Neurotrophin-3	Weighted median	16	0.123896	0.13745	-0.145505	0.393297	1.1319	0.864585	1.48186	0.36738	1
GCST90274829	ieu-b-7	Parkinson's disease	Neurotrophin-3	Weighted mode	16	0.181202	0.197779	-0.206444	0.568848	1.19866	0.813471	1.76623	0.374065	1
GCST90274830	ieu-b-7	Parkinson's disease	Osteoprotegerin	Inverse variance weighted	20	-0.0388187	0.0621477	-0.160628	0.0829908	0.961925	0.851609	1.08653	0.53222	1
GCST90274830	ieu-b-7	Parkinson's disease	Osteoprotegerin	MR Egger	20	0.0733561	0.134094	-0.189469	0.336181	1.07611	0.827398	1.39959	0.591064	1
GCST90274830	ieu-b-7	Parkinson's disease	Osteoprotegerin	Weighted median	20	0.0396804	0.0893543	-0.135454	0.214815	1.04048	0.873319	1.23963	0.656985	1
GCST90274830	ieu-b-7	Parkinson's disease	Osteoprotegerin	Weighted mode	20	0.0409155	0.0894329	-0.134373	0.216204	1.04176	0.874264	1.24136	0.652501	1
GCST90274831	ieu-b-7	Parkinson's disease	Oncostatin-M	Inverse variance weighted	14	-0.0936663	0.0760448	-0.242714	0.0553816	0.910587	0.784496	1.05694	0.218052	1
GCST90274831	ieu-b-7	Parkinson's disease	Oncostatin-M	MR Egger	14	-0.140927	0.223393	-0.578777	0.296923	0.868552	0.560583	1.34571	0.539968	1
GCST90274831	ieu-b-7	Parkinson's disease	Oncostatin-M	Weighted median	14	-0.0130394	0.105832	-0.22047	0.194392	0.987045	0.802141	1.21457	0.901942	1
GCST90274831	ieu-b-7	Parkinson's disease	Oncostatin-M	Weighted mode	14	0.0808812	0.177758	-0.267525	0.429287	1.08424	0.765271	1.53616	0.65661	1
GCST90274832	ieu-b-7	Parkinson's disease	Programmed cell death 1 ligand 1	Inverse variance weighted	18	0.156655	0.0926235	-0.0248867	0.338198	1.16959	0.97542	1.40242	0.090777	1
GCST90274832	ieu-b-7	Parkinson's disease	Programmed cell death 1 ligand 1	MR Egger	18	-0.0767628	0.221181	-0.510277	0.356752	0.92611	0.600329	1.42868	0.73307	1
GCST90274832	ieu-b-7	Parkinson's disease	Programmed cell death 1 ligand 1	Weighted median	18	0.0457812	0.113077	-0.17585	0.267413	1.04685	0.838743	1.30658	0.685576	1
GCST90274832	ieu-b-7	Parkinson's disease	Programmed cell death 1 ligand 1	Weighted mode	18	0.00219186	0.168416	-0.327904	0.332288	1.00219	0.720432	1.39415	0.989768	1
GCST90274833	ieu-b-7	Parkinson's disease	Stem cell factor	Inverse variance weighted	28	0.0832517	0.0446113	-0.00418639	0.17069	1.08682	0.995822	1.18612	0.0620192	1
GCST90274833	ieu-b-7	Parkinson's disease	Stem cell factor	MR Egger	28	0.0918804	0.0878441	-0.080294	0.264055	1.09623	0.922845	1.3022	0.305212	1
GCST90274833	ieu-b-7	Parkinson's disease	Stem cell factor	Weighted median	28	0.0818499	0.0641601	-0.0439039	0.207604	1.08529	0.957046	1.23073	0.202057	1
GCST90274833	ieu-b-7	Parkinson's disease	Stem cell factor	Weighted mode	28	0.053879	0.0617684	-0.0671871	0.174945	1.05536	0.93502	1.19118	0.39075	1
GCST90274834	ieu-b-7	Parkinson's disease	SIR2-like protein 2	Inverse variance weighted	12	0.0314902	0.10413	-0.172605	0.235585	1.03199	0.84147	1.26565	0.762338	1
GCST90274834	ieu-b-7	Parkinson's disease	SIR2-like protein 2	MR Egger	12	0.127195	0.187537	-0.240377	0.494767	1.13564	0.786331	1.64012	0.513008	1
GCST90274834	ieu-b-7	Parkinson's disease	SIR2-like protein 2	Weighted median	12	0.0311779	0.138038	-0.239376	0.301732	1.03167	0.787119	1.3522	0.821306	1
GCST90274834	ieu-b-7	Parkinson's disease	SIR2-like protein 2	Weighted mode	12	0.00771907	0.150469	-0.2872	0.302638	1.00775	0.750362	1.35342	0.960006	1
GCST90274835	ieu-b-7	Parkinson's disease	Signaling lymphocytic activation molecule	Inverse variance weighted	27	0.0558141	0.0515967	-0.0453154	0.156944	1.0574	0.955696	1.16993	0.279369	1
GCST90274835	ieu-b-7	Parkinson's disease	Signaling lymphocytic activation molecule	MR Egger	27	0.0866263	0.113317	-0.135475	0.308728	1.09049	0.873301	1.36169	0.45175	1
GCST90274835	ieu-b-7	Parkinson's disease	Signaling lymphocytic activation molecule	Weighted median	27	0.0684615	0.0786914	-0.0857737	0.222697	1.07086	0.917802	1.24944	0.384301	1
GCST90274835	ieu-b-7	Parkinson's disease	Signaling lymphocytic activation molecule	Weighted mode	27	0.0718267	0.0901671	-0.104901	0.248554	1.07447	0.900414	1.28217	0.4329	1
GCST90274836	ieu-b-7	Parkinson's disease	Sulfotransferase 1A1	Inverse variance weighted	21	0.0667726	0.0663254	-0.0632252	0.19677	1.06905	0.938732	1.21746	0.314058	1
GCST90274836	ieu-b-7	Parkinson's disease	Sulfotransferase 1A1	MR Egger	21	0.118965	0.160791	-0.196186	0.434116	1.12633	0.821859	1.5436	0.468422	1
GCST90274836	ieu-b-7	Parkinson's disease	Sulfotransferase 1A1	Weighted median	21	-0.0112698	0.0788272	-0.165771	0.143231	0.988793	0.84724	1.154	0.886315	1
GCST90274836	ieu-b-7	Parkinson's disease	Sulfotransferase 1A1	Weighted mode	21	0.032021	0.0785276	-0.121893	0.185935	1.03254	0.885243	1.20434	0.687777	1
GCST90274837	ieu-b-7	Parkinson's disease	STAM binding protein	Inverse variance weighted	11	-0.029785	0.13212	-0.28874	0.22917	0.970654	0.749207	1.25756	0.821638	1
GCST90274837	ieu-b-7	Parkinson's disease	STAM binding protein	MR Egger	11	0.554493	0.324156	-0.0808532	1.18984	1.74106	0.922329	3.28655	0.121324	1
GCST90274837	ieu-b-7	Parkinson's disease	STAM binding protein	Weighted median	11	-0.0164185	0.154608	-0.31945	0.286613	0.983716	0.726549	1.33191	0.915428	1
GCST90274837	ieu-b-7	Parkinson's disease	STAM binding protein	Weighted mode	11	0.0531328	0.226063	-0.38995	0.496216	1.05457	0.677091	1.64249	0.818924	1
GCST90274838	ieu-b-7	Parkinson's disease	Transforming growth factor-alpha	Inverse variance weighted	14	-0.179828	0.0873714	-0.351076	-0.00857982	0.835414	0.70393	0.991457	0.039571	1
GCST90274838	ieu-b-7	Parkinson's disease	Transforming growth factor-alpha	MR Egger	14	-0.079635	0.242603	-0.555137	0.395867	0.923453	0.573993	1.48567	0.748378	1
GCST90274838	ieu-b-7	Parkinson's disease	Transforming growth factor-alpha	Weighted median	14	-0.0890748	0.121276	-0.326776	0.148627	0.914777	0.721245	1.16024	0.462658	1
GCST90274838	ieu-b-7	Parkinson's disease	Transforming growth factor-alpha	Weighted mode	14	-0.0298324	0.178064	-0.378839	0.319174	0.970608	0.684656	1.37599	0.869525	1
GCST90274839	ieu-b-7	Parkinson's disease	Tumor necrosis factor	Inverse variance weighted	15	-0.0935292	0.0841426	-0.258449	0.0713904	0.910711	0.772249	1.074	0.266329	1
GCST90274839	ieu-b-7	Parkinson's disease	Tumor necrosis factor	MR Egger	15	-0.0829465	0.188673	-0.452746	0.286853	0.9204	0.635879	1.33223	0.667425	1
GCST90274839	ieu-b-7	Parkinson's disease	Tumor necrosis factor	Weighted median	15	-0.151064	0.114862	-0.376193	0.0740659	0.859793	0.68647	1.07688	0.188451	1
GCST90274839	ieu-b-7	Parkinson's disease	Tumor necrosis factor	Weighted mode	15	-0.296959	0.230049	-0.747855	0.153937	0.743074	0.473381	1.16642	0.217665	1
GCST90274840	ieu-b-7	Parkinson's disease	TNF-beta	Inverse variance weighted	20	0.0378743	0.0271678	-0.0153745	0.0911232	1.0386	0.984743	1.0954	0.163291	1
GCST90274840	ieu-b-7	Parkinson's disease	TNF-beta	MR Egger	20	0.0391669	0.0337016	-0.0268883	0.105222	1.03994	0.97347	1.11096	0.260347	1
GCST90274840	ieu-b-7	Parkinson's disease	TNF-beta	Weighted median	20	0.0378489	0.0296558	-0.0202764	0.0959742	1.03857	0.979928	1.10073	0.201859	1
GCST90274840	ieu-b-7	Parkinson's disease	TNF-beta	Weighted mode	20	0.0386917	0.0282125	-0.0166048	0.0939881	1.03945	0.983532	1.09855	0.186219	1
GCST90274841	ieu-b-7	Parkinson's disease	Tumor necrosis factor receptor superfamily member 9	Inverse variance weighted	25	-0.164447	0.0624636	-0.286875	-0.0420182	0.848363	0.750605	0.958852	0.00847135	1
GCST90274841	ieu-b-7	Parkinson's disease	Tumor necrosis factor receptor superfamily member 9	MR Egger	25	-0.203348	0.157435	-0.511922	0.105225	0.815994	0.599343	1.11096	0.209315	1
GCST90274841	ieu-b-7	Parkinson's disease	Tumor necrosis factor receptor superfamily member 9	Weighted median	25	-0.178083	0.088003	-0.350568	-0.00559682	0.836873	0.704288	0.994419	0.0430115	1
GCST90274841	ieu-b-7	Parkinson's disease	Tumor necrosis factor receptor superfamily member 9	Weighted mode	25	-0.162056	0.11425	-0.385986	0.0618737	0.850394	0.67978	1.06383	0.168919	1
GCST90274842	ieu-b-7	Parkinson's disease	Tumor necrosis factor ligand superfamily member 14	Inverse variance weighted	25	0.0430462	0.0494832	-0.0539409	0.140033	1.04399	0.947488	1.15031	0.384347	1
GCST90274842	ieu-b-7	Parkinson's disease	Tumor necrosis factor ligand superfamily member 14	MR Egger	25	0.0832219	0.0760795	-0.0658938	0.232338	1.08678	0.93623	1.26155	0.285331	1
GCST90274842	ieu-b-7	Parkinson's disease	Tumor necrosis factor ligand superfamily member 14	Weighted median	25	0.0304973	0.0660367	-0.0989348	0.159929	1.03097	0.905802	1.17343	0.644209	1
GCST90274842	ieu-b-7	Parkinson's disease	Tumor necrosis factor ligand superfamily member 14	Weighted mode	25	0.0291631	0.0683145	-0.104733	0.16306	1.02959	0.900565	1.17711	0.673261	1
GCST90274843	ieu-b-7	Parkinson's disease	TNF-related apoptosis-inducing ligand	Inverse variance weighted	26	-0.0213142	0.0504211	-0.12014	0.0775111	0.978911	0.886797	1.08059	0.672496	1
GCST90274843	ieu-b-7	Parkinson's disease	TNF-related apoptosis-inducing ligand	MR Egger	26	-0.00754724	0.082628	-0.169498	0.154404	0.992481	0.844088	1.16696	0.927981	1
GCST90274843	ieu-b-7	Parkinson's disease	TNF-related apoptosis-inducing ligand	Weighted median	26	-0.0510745	0.0568731	-0.162546	0.0603968	0.950208	0.849977	1.06226	0.369163	1
GCST90274843	ieu-b-7	Parkinson's disease	TNF-related apoptosis-inducing ligand	Weighted mode	26	-0.0327909	0.0496111	-0.130029	0.0644468	0.967741	0.87807	1.06657	0.514683	1
GCST90274844	ieu-b-7	Parkinson's disease	TNF-related activation-induced cytokine	Inverse variance weighted	28	0.0422305	0.0490957	-0.053997	0.138458	1.04313	0.947435	1.1485	0.389697	1
GCST90274844	ieu-b-7	Parkinson's disease	TNF-related activation-induced cytokine	MR Egger	28	0.0536327	0.106791	-0.155677	0.262943	1.0551	0.855835	1.30075	0.619738	1
GCST90274844	ieu-b-7	Parkinson's disease	TNF-related activation-induced cytokine	Weighted median	28	0.0816983	0.0706549	-0.0567852	0.220182	1.08513	0.944797	1.2463	0.247558	1
GCST90274844	ieu-b-7	Parkinson's disease	TNF-related activation-induced cytokine	Weighted mode	28	0.0577002	0.0794192	-0.0979614	0.213362	1.0594	0.906684	1.23783	0.473768	1
GCST90274845	ieu-b-7	Parkinson's disease	Thymic stromal lymphopoietin	Inverse variance weighted	15	0.0732629	0.0909728	-0.105044	0.25157	1.07601	0.900285	1.28604	0.420631	1
GCST90274845	ieu-b-7	Parkinson's disease	Thymic stromal lymphopoietin	MR Egger	15	0.0981042	0.202989	-0.299754	0.495963	1.10308	0.741	1.64208	0.636922	1
GCST90274845	ieu-b-7	Parkinson's disease	Thymic stromal lymphopoietin	Weighted median	15	0.0135143	0.120079	-0.22184	0.248869	1.01361	0.801043	1.28257	0.910391	1
GCST90274845	ieu-b-7	Parkinson's disease	Thymic stromal lymphopoietin	Weighted mode	15	-0.0812122	0.210282	-0.493364	0.33094	0.921998	0.610569	1.39228	0.705149	1
GCST90274846	ieu-b-7	Parkinson's disease	Tumor necrosis factor ligand superfamily member 12	Inverse variance weighted	26	-0.030246	0.0672839	-0.162122	0.10163	0.970207	0.850337	1.10697	0.653051	1
GCST90274846	ieu-b-7	Parkinson's disease	Tumor necrosis factor ligand superfamily member 12	MR Egger	26	-0.129705	0.139879	-0.403867	0.144458	0.878355	0.667733	1.15541	0.363021	1
GCST90274846	ieu-b-7	Parkinson's disease	Tumor necrosis factor ligand superfamily member 12	Weighted median	26	-0.0506364	0.0835738	-0.214441	0.113168	0.950624	0.806992	1.11982	0.544589	1
GCST90274846	ieu-b-7	Parkinson's disease	Tumor necrosis factor ligand superfamily member 12	Weighted mode	26	-0.057397	0.0838433	-0.22173	0.106936	0.944219	0.801132	1.11286	0.49991	1
GCST90274847	ieu-b-7	Parkinson's disease	Urokinase-type plasminogen activator	Inverse variance weighted	20	0.00851346	0.0651641	-0.119208	0.136235	1.00855	0.887623	1.14595	0.896055	1
GCST90274847	ieu-b-7	Parkinson's disease	Urokinase-type plasminogen activator	MR Egger	20	0.0626524	0.146795	-0.225066	0.350371	1.06466	0.798464	1.41959	0.674585	1
GCST90274847	ieu-b-7	Parkinson's disease	Urokinase-type plasminogen activator	Weighted median	20	0.0207389	0.0863334	-0.148475	0.189952	1.02096	0.862022	1.20919	0.810161	1
GCST90274847	ieu-b-7	Parkinson's disease	Urokinase-type plasminogen activator	Weighted mode	20	0.0156214	0.0959216	-0.172385	0.203628	1.01574	0.841655	1.22584	0.872351	1
GCST90274848	ieu-b-7	Parkinson's disease	Vascular endothelial growth factor A	Inverse variance weighted	24	-0.045378	0.0494069	-0.142215	0.0514595	0.955636	0.867434	1.05281	0.358381	1
GCST90274848	ieu-b-7	Parkinson's disease	Vascular endothelial growth factor A	MR Egger	24	-0.0864364	0.0780363	-0.239387	0.0665147	0.917194	0.78711	1.06878	0.279979	1
GCST90274848	ieu-b-7	Parkinson's disease	Vascular endothelial growth factor A	Weighted median	24	-0.0561713	0.0496661	-0.153517	0.0411742	0.945377	0.857686	1.04203	0.258064	1
GCST90274848	ieu-b-7	Parkinson's disease	Vascular endothelial growth factor A	Weighted mode	24	-0.0603165	0.0470035	-0.152443	0.0318105	0.941467	0.858607	1.03232	0.212191	1

## Sheet: ST3
Supplementary Table 3: Mendelian randomization results of 91 inflammatory proteins associated with Alzheimer's disease.
ID-Exposure	ID-Outcome	Outcome	Exposure	Methods	Number of SNPs	Beta	SE	LOW-CI	UP-CI	OR	OR-LCI 95	OR-UCI 95	P-val	P-FDR
GCST90274758	ieu-b-2	Alzheimer's disease	Eukaryotic translation initiation factor 4E-binding protein 1	Inverse variance weighted	10	0.105049	0.064812	-0.0219822	0.232081	1.11077	0.978258	1.26122	0.105054	1
GCST90274758	ieu-b-2	Alzheimer's disease	Eukaryotic translation initiation factor 4E-binding protein 1	MR Egger	10	-0.0718113	0.175381	-0.415557	0.271935	0.930706	0.659972	1.3125	0.692946	1
GCST90274758	ieu-b-2	Alzheimer's disease	Eukaryotic translation initiation factor 4E-binding protein 1	Weighted median	10	0.0968489	0.0891746	-0.0779334	0.271631	1.10169	0.925026	1.3121	0.277453	1
GCST90274758	ieu-b-2	Alzheimer's disease	Eukaryotic translation initiation factor 4E-binding protein 1	Weighted mode	10	0.0975393	0.0910401	-0.0808994	0.275978	1.10245	0.922286	1.31782	0.311883	1
GCST90274759	ieu-b-2	Alzheimer's disease	Adenosine Deaminase	Inverse variance weighted	8	-0.0130928	0.0385109	-0.0885742	0.0623885	0.986993	0.915235	1.06438	0.733874	1
GCST90274759	ieu-b-2	Alzheimer's disease	Adenosine Deaminase	MR Egger	8	-0.0408652	0.0475181	-0.134001	0.0522703	0.959959	0.874589	1.05366	0.422819	1
GCST90274759	ieu-b-2	Alzheimer's disease	Adenosine Deaminase	Weighted median	8	-0.0440864	0.0305928	-0.104048	0.0158755	0.956871	0.901182	1.016	0.149565	1
GCST90274759	ieu-b-2	Alzheimer's disease	Adenosine Deaminase	Weighted mode	8	-0.0442618	0.0317657	-0.106523	0.0179991	0.956703	0.898955	1.01816	0.206147	1
GCST90274760	ieu-b-2	Alzheimer's disease	Artemin	Inverse variance weighted	16	0.00224006	0.062874	-0.120993	0.125473	1.00224	0.88604	1.13368	0.971579	1
GCST90274760	ieu-b-2	Alzheimer's disease	Artemin	MR Egger	16	-0.0189464	0.158207	-0.329032	0.291139	0.981232	0.71962	1.33795	0.906377	1
GCST90274760	ieu-b-2	Alzheimer's disease	Artemin	Weighted median	16	0.0187989	0.0866712	-0.151077	0.188674	1.01898	0.859782	1.20765	0.828287	1
GCST90274760	ieu-b-2	Alzheimer's disease	Artemin	Weighted mode	16	0.0336405	0.142952	-0.246545	0.313826	1.03421	0.781496	1.36865	0.817137	1
GCST90274761	ieu-b-2	Alzheimer's disease	Axin-1	Inverse variance weighted	8	0.144201	0.0810387	-0.0146346	0.303037	1.15512	0.985472	1.35396	0.0751722	1
GCST90274761	ieu-b-2	Alzheimer's disease	Axin-1	MR Egger	8	0.208874	0.193589	-0.170561	0.58831	1.23229	0.843192	1.80094	0.322061	1
GCST90274761	ieu-b-2	Alzheimer's disease	Axin-1	Weighted median	8	0.108739	0.104644	-0.0963632	0.313842	1.11487	0.908134	1.36867	0.298742	1
GCST90274761	ieu-b-2	Alzheimer's disease	Axin-1	Weighted mode	8	0.109854	0.166803	-0.21708	0.436788	1.11612	0.804866	1.54773	0.531219	1
GCST90274762	ieu-b-2	Alzheimer's disease	beta-nerve growth factor	Inverse variance weighted	19	0.0201331	0.0661107	-0.109444	0.14971	1.02034	0.896332	1.1615	0.76072	1
GCST90274762	ieu-b-2	Alzheimer's disease	beta-nerve growth factor	MR Egger	19	0.32153	0.159027	0.00983773	0.633222	1.37924	1.00989	1.88367	0.0592198	1
GCST90274762	ieu-b-2	Alzheimer's disease	beta-nerve growth factor	Weighted median	19	0.0548757	0.0885457	-0.118674	0.228425	1.05641	0.888097	1.25662	0.535426	1
GCST90274762	ieu-b-2	Alzheimer's disease	beta-nerve growth factor	Weighted mode	19	0.0494069	0.130504	-0.206381	0.305195	1.05065	0.813523	1.35689	0.709424	1
GCST90274763	ieu-b-2	Alzheimer's disease	Caspase 8	Inverse variance weighted	6	0.0848102	0.195155	-0.297693	0.467313	1.08851	0.742529	1.5957	0.663868	1
GCST90274763	ieu-b-2	Alzheimer's disease	Caspase 8	MR Egger	6	-0.306554	0.448343	-1.18531	0.572199	0.735979	0.305652	1.77216	0.531689	1
GCST90274763	ieu-b-2	Alzheimer's disease	Caspase 8	Weighted median	6	-0.128961	0.150929	-0.424781	0.166859	0.879008	0.653913	1.18159	0.392855	1
GCST90274763	ieu-b-2	Alzheimer's disease	Caspase 8	Weighted mode	6	-0.135476	0.161385	-0.451791	0.180839	0.8733	0.636487	1.19822	0.439493	1
GCST90274764	ieu-b-2	Alzheimer's disease	Eotaxin	Inverse variance weighted	17	0.00551091	0.0471724	-0.086947	0.0979689	1.00553	0.916726	1.10293	0.906999	1
GCST90274764	ieu-b-2	Alzheimer's disease	Eotaxin	MR Egger	17	0.101588	0.0917595	-0.0782606	0.281437	1.10693	0.924723	1.32503	0.285684	1
GCST90274764	ieu-b-2	Alzheimer's disease	Eotaxin	Weighted median	17	-0.00761134	0.0658095	-0.136598	0.121375	0.992418	0.872321	1.12905	0.907924	1
GCST90274764	ieu-b-2	Alzheimer's disease	Eotaxin	Weighted mode	17	0.00924324	0.0838535	-0.15511	0.173596	1.00929	0.856321	1.18957	0.913597	1
GCST90274765	ieu-b-2	Alzheimer's disease	C-C motif chemokine 19	Inverse variance weighted	14	0.0597738	0.0639118	-0.0654933	0.185041	1.0616	0.936605	1.20327	0.349657	1
GCST90274765	ieu-b-2	Alzheimer's disease	C-C motif chemokine 19	MR Egger	14	0.0965503	0.127342	-0.153039	0.34614	1.10137	0.858096	1.4136	0.462963	1
GCST90274765	ieu-b-2	Alzheimer's disease	C-C motif chemokine 19	Weighted median	14	-0.0188075	0.0776738	-0.171048	0.133433	0.981368	0.842781	1.14274	0.808676	1
GCST90274765	ieu-b-2	Alzheimer's disease	C-C motif chemokine 19	Weighted mode	14	-0.0967125	0.0924518	-0.277918	0.084493	0.907817	0.757359	1.08817	0.314583	1
GCST90274766	ieu-b-2	Alzheimer's disease	C-C motif chemokine 20	Inverse variance weighted	16	0.112594	0.0594592	-0.00394616	0.229134	1.11918	0.996062	1.25751	0.0582738	1
GCST90274766	ieu-b-2	Alzheimer's disease	C-C motif chemokine 20	MR Egger	16	-0.00879012	0.163183	-0.328629	0.311049	0.991248	0.71991	1.36486	0.957803	1
GCST90274766	ieu-b-2	Alzheimer's disease	C-C motif chemokine 20	Weighted median	16	0.056896	0.0858729	-0.111415	0.225207	1.05855	0.894568	1.25258	0.507612	1
GCST90274766	ieu-b-2	Alzheimer's disease	C-C motif chemokine 20	Weighted mode	16	0.038518	0.130913	-0.218072	0.295108	1.03927	0.804068	1.34327	0.772618	1
GCST90274767	ieu-b-2	Alzheimer's disease	C-C motif chemokine 23	Inverse variance weighted	20	-0.0123577	0.0347176	-0.0804043	0.0556888	0.987718	0.922743	1.05727	0.721878	1
GCST90274767	ieu-b-2	Alzheimer's disease	C-C motif chemokine 23	MR Egger	20	-0.0463053	0.0474086	-0.139226	0.0466156	0.95475	0.870031	1.04772	0.341649	1
GCST90274767	ieu-b-2	Alzheimer's disease	C-C motif chemokine 23	Weighted median	20	-0.0395336	0.0410039	-0.119901	0.0408341	0.961238	0.887008	1.04168	0.334975	1
GCST90274767	ieu-b-2	Alzheimer's disease	C-C motif chemokine 23	Weighted mode	20	-0.0422499	0.0398527	-0.120361	0.0358615	0.95863	0.8866	1.03651	0.302368	1
GCST90274768	ieu-b-2	Alzheimer's disease	C-C motif chemokine 25	Inverse variance weighted	26	0.00800295	0.0215437	-0.0342228	0.0502287	1.00804	0.966356	1.05151	0.710284	1
GCST90274768	ieu-b-2	Alzheimer's disease	C-C motif chemokine 25	MR Egger	26	-0.0056991	0.0275238	-0.0596458	0.0482476	0.994317	0.942098	1.04943	0.837709	1
GCST90274768	ieu-b-2	Alzheimer's disease	C-C motif chemokine 25	Weighted median	26	-0.0127005	0.0260139	-0.0636877	0.0382866	0.98738	0.938298	1.03903	0.625393	1
GCST90274768	ieu-b-2	Alzheimer's disease	C-C motif chemokine 25	Weighted mode	26	-0.007445	0.0255098	-0.0574441	0.0425541	0.992583	0.944175	1.04347	0.77281	1
GCST90274769	ieu-b-2	Alzheimer's disease	C-C motif chemokine 28	Inverse variance weighted	17	-0.0581559	0.0618647	-0.179411	0.063099	0.943503	0.835763	1.06513	0.347193	1
GCST90274769	ieu-b-2	Alzheimer's disease	C-C motif chemokine 28	MR Egger	17	-0.171516	0.137577	-0.441168	0.0981356	0.842387	0.643285	1.10311	0.231629	1
GCST90274769	ieu-b-2	Alzheimer's disease	C-C motif chemokine 28	Weighted median	17	-0.0740424	0.0861973	-0.242989	0.0949042	0.928632	0.78428	1.09955	0.390347	1
GCST90274769	ieu-b-2	Alzheimer's disease	C-C motif chemokine 28	Weighted mode	17	-0.0674846	0.142018	-0.345839	0.21087	0.934742	0.707626	1.23475	0.641078	1
GCST90274770	ieu-b-2	Alzheimer's disease	C-C motif chemokine 4	Inverse variance weighted	15	0.0205885	0.030006	-0.0382232	0.0794003	1.0208	0.962498	1.08264	0.49262	1
GCST90274770	ieu-b-2	Alzheimer's disease	C-C motif chemokine 4	MR Egger	15	0.0321124	0.0422588	-0.0507148	0.11494	1.03263	0.95055	1.12181	0.460874	1
GCST90274770	ieu-b-2	Alzheimer's disease	C-C motif chemokine 4	Weighted median	15	0.0494997	0.0393947	-0.027714	0.126713	1.05075	0.972667	1.13509	0.208933	1
GCST90274770	ieu-b-2	Alzheimer's disease	C-C motif chemokine 4	Weighted mode	15	0.0312814	0.0353976	-0.0380979	0.100661	1.03178	0.962619	1.1059	0.391773	1
GCST90274771	ieu-b-2	Alzheimer's disease	Natural killer cell receptor 2B4	Inverse variance weighted	19	-0.0619394	0.0424101	-0.145063	0.0211843	0.93994	0.864968	1.02141	0.144156	1
GCST90274771	ieu-b-2	Alzheimer's disease	Natural killer cell receptor 2B4	MR Egger	19	-0.191539	0.088945	-0.365871	-0.0172065	0.825688	0.693592	0.982941	0.0459298	1
GCST90274771	ieu-b-2	Alzheimer's disease	Natural killer cell receptor 2B4	Weighted median	19	-0.106611	0.0589132	-0.222081	0.00885918	0.898875	0.800851	1.0089	0.0703542	1
GCST90274771	ieu-b-2	Alzheimer's disease	Natural killer cell receptor 2B4	Weighted mode	19	-0.117154	0.0621547	-0.238977	0.00466929	0.889448	0.787433	1.00468	0.0756973	1
GCST90274772	ieu-b-2	Alzheimer's disease	CD40L receptor	Inverse variance weighted	13	-0.0155822	0.0413119	-0.0965536	0.0653892	0.984539	0.907961	1.06757	0.706037	1
GCST90274772	ieu-b-2	Alzheimer's disease	CD40L receptor	MR Egger	13	-0.0114676	0.0583764	-0.125885	0.10295	0.988598	0.881716	1.10844	0.847846	1
GCST90274772	ieu-b-2	Alzheimer's disease	CD40L receptor	Weighted median	13	0.0105571	0.0356245	-0.0592669	0.080381	1.01061	0.942455	1.0837	0.766968	1
GCST90274772	ieu-b-2	Alzheimer's disease	CD40L receptor	Weighted mode	13	0.0100877	0.0353424	-0.0591833	0.0793587	1.01014	0.942534	1.08259	0.780183	1
GCST90274773	ieu-b-2	Alzheimer's disease	T-cell surface glycoprotein CD5	Inverse variance weighted	19	-0.0470844	0.0708437	-0.185938	0.0917693	0.954007	0.830325	1.09611	0.506291	1
GCST90274773	ieu-b-2	Alzheimer's disease	T-cell surface glycoprotein CD5	MR Egger	19	-0.106885	0.19055	-0.480363	0.266594	0.898629	0.618559	1.30551	0.582166	1
GCST90274773	ieu-b-2	Alzheimer's disease	T-cell surface glycoprotein CD5	Weighted median	19	-0.145064	0.0780375	-0.298017	0.00788981	0.864967	0.742289	1.00792	0.0630417	1
GCST90274773	ieu-b-2	Alzheimer's disease	T-cell surface glycoprotein CD5	Weighted mode	19	-0.138292	0.0963421	-0.327122	0.0505387	0.870844	0.720995	1.05184	0.168316	1
GCST90274774	ieu-b-2	Alzheimer's disease	T-cell surface glycoprotein CD6 isoform	Inverse variance weighted	11	-0.0393661	0.0260197	-0.0903646	0.0116324	0.961399	0.913598	1.0117	0.130296	1
GCST90274774	ieu-b-2	Alzheimer's disease	T-cell surface glycoprotein CD6 isoform	MR Egger	11	-0.0161279	0.0362069	-0.0870935	0.0548377	0.984001	0.916591	1.05637	0.666526	1
GCST90274774	ieu-b-2	Alzheimer's disease	T-cell surface glycoprotein CD6 isoform	Weighted median	11	-0.0311381	0.026737	-0.0835427	0.0212665	0.969342	0.919852	1.02149	0.244179	1
GCST90274774	ieu-b-2	Alzheimer's disease	T-cell surface glycoprotein CD6 isoform	Weighted mode	11	-0.0321108	0.0262752	-0.0836102	0.0193886	0.968399	0.91979	1.01958	0.249695	1
GCST90274775	ieu-b-2	Alzheimer's disease	CUB domain-containing protein 1	Inverse variance weighted	18	0.0224212	0.0575578	-0.0903921	0.135235	1.02267	0.913573	1.14481	0.696875	1
GCST90274775	ieu-b-2	Alzheimer's disease	CUB domain-containing protein 1	MR Egger	18	0.0650557	0.145402	-0.219931	0.350043	1.06722	0.802574	1.41913	0.660569	1
GCST90274775	ieu-b-2	Alzheimer's disease	CUB domain-containing protein 1	Weighted median	18	-0.0126147	0.0726251	-0.15496	0.12973	0.987465	0.856449	1.13852	0.862104	1
GCST90274775	ieu-b-2	Alzheimer's disease	CUB domain-containing protein 1	Weighted mode	18	-0.0249129	0.0848421	-0.191203	0.141378	0.975395	0.825965	1.15186	0.772588	1
GCST90274776	ieu-b-2	Alzheimer's disease	Macrophage colony-stimulating factor 1	Inverse variance weighted	14	-0.07923	0.0550936	-0.187213	0.0287535	0.923827	0.829267	1.02917	0.150406	1
GCST90274776	ieu-b-2	Alzheimer's disease	Macrophage colony-stimulating factor 1	MR Egger	14	-0.0780616	0.155705	-0.383243	0.22712	0.924907	0.681647	1.25498	0.625199	1
GCST90274776	ieu-b-2	Alzheimer's disease	Macrophage colony-stimulating factor 1	Weighted median	14	-0.091826	0.0766057	-0.241973	0.0583213	0.912264	0.785077	1.06006	0.230651	1
GCST90274776	ieu-b-2	Alzheimer's disease	Macrophage colony-stimulating factor 1	Weighted mode	14	-0.111292	0.0835492	-0.275048	0.0524648	0.894678	0.759536	1.05387	0.205726	1
GCST90274777	ieu-b-2	Alzheimer's disease	Cystatin D	Inverse variance weighted	31	0.0264445	0.0250054	-0.0225661	0.0754551	1.0268	0.977687	1.07837	0.29026	1
GCST90274777	ieu-b-2	Alzheimer's disease	Cystatin D	MR Egger	31	-0.00544144	0.0330808	-0.0702797	0.0593968	0.994573	0.932133	1.0612	0.870487	1
GCST90274777	ieu-b-2	Alzheimer's disease	Cystatin D	Weighted median	31	0.0101699	0.0260905	-0.0409674	0.0613072	1.01022	0.95986	1.06323	0.69669	1
GCST90274777	ieu-b-2	Alzheimer's disease	Cystatin D	Weighted mode	31	0.00745193	0.02892	-0.0492314	0.0641352	1.00748	0.951961	1.06624	0.798418	1
GCST90274778	ieu-b-2	Alzheimer's disease	Fractalkine	Inverse variance weighted	17	-0.0488682	0.0573263	-0.161228	0.0634913	0.952307	0.851098	1.06555	0.393961	1
GCST90274778	ieu-b-2	Alzheimer's disease	Fractalkine	MR Egger	17	0.0148123	0.170591	-0.319546	0.349171	1.01492	0.726479	1.41789	0.931956	1
GCST90274778	ieu-b-2	Alzheimer's disease	Fractalkine	Weighted median	17	-0.0798417	0.074689	-0.226232	0.0665488	0.923263	0.797533	1.06881	0.285075	1
GCST90274778	ieu-b-2	Alzheimer's disease	Fractalkine	Weighted mode	17	-0.12832	0.130787	-0.384663	0.128023	0.879572	0.68068	1.13658	0.341129	1
GCST90274779	ieu-b-2	Alzheimer's disease	C-X-C motif chemokine 1	Inverse variance weighted	7	-0.0272467	0.0477418	-0.120821	0.0663273	0.973121	0.886193	1.06858	0.568197	1
GCST90274779	ieu-b-2	Alzheimer's disease	C-X-C motif chemokine 1	MR Egger	7	0.0282946	0.0724504	-0.113708	0.170297	1.0287	0.892518	1.18566	0.712223	1
GCST90274779	ieu-b-2	Alzheimer's disease	C-X-C motif chemokine 1	Weighted median	7	-0.0401754	0.0520011	-0.142098	0.0617468	0.960621	0.867537	1.06369	0.439767	1
GCST90274779	ieu-b-2	Alzheimer's disease	C-X-C motif chemokine 1	Weighted mode	7	-0.0407365	0.0513366	-0.141356	0.0598832	0.960082	0.86818	1.06171	0.4577	1
GCST90274780	ieu-b-2	Alzheimer's disease	C-X-C motif chemokine 10	Inverse variance weighted	18	-0.0618438	0.0545558	-0.168773	0.0450857	0.94003	0.8447	1.04612	0.256968	1
GCST90274780	ieu-b-2	Alzheimer's disease	C-X-C motif chemokine 10	MR Egger	18	-0.079397	0.0966864	-0.268902	0.110108	0.923673	0.764218	1.1164	0.423611	1
GCST90274780	ieu-b-2	Alzheimer's disease	C-X-C motif chemokine 10	Weighted median	18	-0.0289196	0.0713768	-0.168818	0.110979	0.971495	0.844663	1.11737	0.685354	1
GCST90274780	ieu-b-2	Alzheimer's disease	C-X-C motif chemokine 10	Weighted mode	18	-0.0752134	0.0899363	-0.251488	0.101062	0.927546	0.777642	1.10634	0.414589	1
GCST90274781	ieu-b-2	Alzheimer's disease	C-X-C motif chemokine 11	Inverse variance weighted	20	-0.0189586	0.0585193	-0.133656	0.0957393	0.98122	0.874891	1.10047	0.74596	1
GCST90274781	ieu-b-2	Alzheimer's disease	C-X-C motif chemokine 11	MR Egger	20	0.178336	0.129853	-0.0761746	0.432847	1.19523	0.926654	1.54164	0.186502	1
GCST90274781	ieu-b-2	Alzheimer's disease	C-X-C motif chemokine 11	Weighted median	20	0.0454857	0.0768657	-0.105171	0.196142	1.04654	0.90017	1.2167	0.554015	1
GCST90274781	ieu-b-2	Alzheimer's disease	C-X-C motif chemokine 11	Weighted mode	20	0.161166	0.101386	-0.0375509	0.359882	1.17488	0.963145	1.43316	0.128421	1
GCST90274782	ieu-b-2	Alzheimer's disease	C-X-C motif chemokine 5	Inverse variance weighted	12	-0.02272	0.0369772	-0.0951953	0.0497554	0.977536	0.909195	1.05101	0.538931	1
GCST90274782	ieu-b-2	Alzheimer's disease	C-X-C motif chemokine 5	MR Egger	12	-0.00552861	0.0532619	-0.109922	0.0988647	0.994487	0.895904	1.10392	0.91938	1
GCST90274782	ieu-b-2	Alzheimer's disease	C-X-C motif chemokine 5	Weighted median	12	-0.018455	0.0422507	-0.101266	0.0643563	0.981714	0.903692	1.06647	0.662258	1
GCST90274782	ieu-b-2	Alzheimer's disease	C-X-C motif chemokine 5	Weighted mode	12	-0.0206211	0.0398881	-0.0988018	0.0575597	0.97959	0.905922	1.05925	0.61541	1
GCST90274783	ieu-b-2	Alzheimer's disease	C-X-C motif chemokine 6	Inverse variance weighted	11	0.0278493	0.0388405	-0.0482781	0.103977	1.02824	0.952869	1.10957	0.473364	1
GCST90274783	ieu-b-2	Alzheimer's disease	C-X-C motif chemokine 6	MR Egger	11	0.040649	0.0574854	-0.0720224	0.15332	1.04149	0.93051	1.1657	0.497392	1
GCST90274783	ieu-b-2	Alzheimer's disease	C-X-C motif chemokine 6	Weighted median	11	0.0285377	0.0310489	-0.0323181	0.0893935	1.02895	0.968199	1.09351	0.358031	1
GCST90274783	ieu-b-2	Alzheimer's disease	C-X-C motif chemokine 6	Weighted mode	11	0.033995	0.032545	-0.0297932	0.0977832	1.03458	0.970646	1.10272	0.320822	1
GCST90274784	ieu-b-2	Alzheimer's disease	C-X-C motif chemokine 9	Inverse variance weighted	21	0.00671981	0.0526928	-0.0965581	0.109998	1.00674	0.907957	1.11628	0.898522	1
GCST90274784	ieu-b-2	Alzheimer's disease	C-X-C motif chemokine 9	MR Egger	21	-0.0380818	0.120168	-0.273612	0.197448	0.962634	0.760627	1.21829	0.754772	1
GCST90274784	ieu-b-2	Alzheimer's disease	C-X-C motif chemokine 9	Weighted median	21	0.0253008	0.0745159	-0.12075	0.171352	1.02562	0.886255	1.18691	0.734206	1
GCST90274784	ieu-b-2	Alzheimer's disease	C-X-C motif chemokine 9	Weighted mode	21	0.116525	0.135745	-0.149534	0.382584	1.12359	0.861109	1.46607	0.400835	1
GCST90274785	ieu-b-2	Alzheimer's disease	Delta and Notch-like epidermal growth factor-related receptor	Inverse variance weighted	12	0.00583744	0.0632173	-0.118068	0.129743	1.00585	0.888635	1.13854	0.926428	1
GCST90274785	ieu-b-2	Alzheimer's disease	Delta and Notch-like epidermal growth factor-related receptor	MR Egger	12	0.257694	0.187367	-0.109546	0.624934	1.29394	0.896241	1.86812	0.199051	1
GCST90274785	ieu-b-2	Alzheimer's disease	Delta and Notch-like epidermal growth factor-related receptor	Weighted median	12	0.0560592	0.0842144	-0.109001	0.221119	1.05766	0.896729	1.24747	0.505621	1
GCST90274785	ieu-b-2	Alzheimer's disease	Delta and Notch-like epidermal growth factor-related receptor	Weighted mode	12	0.0746614	0.104692	-0.130535	0.279858	1.07752	0.877626	1.32294	0.490605	1
GCST90274786	ieu-b-2	Alzheimer's disease	Protein S100-A12	Inverse variance weighted	13	0.0193255	0.0585137	-0.0953615	0.134012	1.01951	0.909044	1.14341	0.741194	1
GCST90274786	ieu-b-2	Alzheimer's disease	Protein S100-A12	MR Egger	13	0.0101395	0.124156	-0.233206	0.253485	1.01019	0.79199	1.28851	0.936378	1
GCST90274786	ieu-b-2	Alzheimer's disease	Protein S100-A12	Weighted median	13	0.03209	0.0747549	-0.11443	0.17861	1.03261	0.891875	1.19555	0.667727	1
GCST90274786	ieu-b-2	Alzheimer's disease	Protein S100-A12	Weighted mode	13	0.0596306	0.0941691	-0.124941	0.244202	1.06144	0.882549	1.2766	0.538466	1
GCST90274787	ieu-b-2	Alzheimer's disease	Fibroblast growth factor 19	Inverse variance weighted	20	-0.0667547	0.0514247	-0.167547	0.0340377	0.935425	0.845737	1.03462	0.194251	1
GCST90274787	ieu-b-2	Alzheimer's disease	Fibroblast growth factor 19	MR Egger	20	0.057806	0.126298	-0.189739	0.305351	1.05951	0.827175	1.3571	0.652649	1
GCST90274787	ieu-b-2	Alzheimer's disease	Fibroblast growth factor 19	Weighted median	20	-0.121791	0.0684283	-0.255911	0.0123281	0.885333	0.774211	1.0124	0.0751024	1
GCST90274787	ieu-b-2	Alzheimer's disease	Fibroblast growth factor 19	Weighted mode	20	-0.0951355	0.077457	-0.246951	0.0566802	0.90925	0.781179	1.05832	0.234356	1
GCST90274788	ieu-b-2	Alzheimer's disease	Fibroblast growth factor 21	Inverse variance weighted	12	0.0183567	0.0753922	-0.129412	0.166125	1.01853	0.878612	1.18072	0.807632	1
GCST90274788	ieu-b-2	Alzheimer's disease	Fibroblast growth factor 21	MR Egger	12	-0.0589798	0.193652	-0.438538	0.320578	0.942726	0.644979	1.37792	0.766941	1
GCST90274788	ieu-b-2	Alzheimer's disease	Fibroblast growth factor 21	Weighted median	12	0.0421065	0.0858323	-0.126125	0.210338	1.04301	0.881505	1.23409	0.623733	1
GCST90274788	ieu-b-2	Alzheimer's disease	Fibroblast growth factor 21	Weighted mode	12	0.044257	0.0912205	-0.134535	0.223049	1.04525	0.874122	1.24988	0.637077	1
GCST90274789	ieu-b-2	Alzheimer's disease	Fibroblast growth factor 23	Inverse variance weighted	10	-0.00184624	0.0811115	-0.160825	0.157132	0.998155	0.851441	1.17015	0.98184	1
GCST90274789	ieu-b-2	Alzheimer's disease	Fibroblast growth factor 23	MR Egger	10	-0.195349	0.226861	-0.639996	0.249298	0.822547	0.527295	1.28312	0.414246	1
GCST90274789	ieu-b-2	Alzheimer's disease	Fibroblast growth factor 23	Weighted median	10	0.0440836	0.106744	-0.165135	0.253303	1.04507	0.847779	1.28827	0.679619	1
GCST90274789	ieu-b-2	Alzheimer's disease	Fibroblast growth factor 23	Weighted mode	10	0.0831287	0.148595	-0.208118	0.374375	1.08668	0.812111	1.45408	0.589516	1
GCST90274790	ieu-b-2	Alzheimer's disease	Fibroblast growth factor 5	Inverse variance weighted	21	-0.00338129	0.0327851	-0.0676401	0.0608776	0.996624	0.934597	1.06277	0.917856	1
GCST90274790	ieu-b-2	Alzheimer's disease	Fibroblast growth factor 5	MR Egger	21	-0.00914641	0.0460177	-0.0993411	0.0810483	0.990895	0.905434	1.08442	0.844563	1
GCST90274790	ieu-b-2	Alzheimer's disease	Fibroblast growth factor 5	Weighted median	21	-0.0350476	0.0290446	-0.091975	0.0218798	0.965559	0.912128	1.02212	0.227554	1
GCST90274790	ieu-b-2	Alzheimer's disease	Fibroblast growth factor 5	Weighted mode	21	-0.0384117	0.0316153	-0.100378	0.0235543	0.962317	0.904496	1.02383	0.238527	1
GCST90274791	ieu-b-2	Alzheimer's disease	Fms-related tyrosine kinase 3 ligand	Inverse variance weighted	25	0.0906362	0.0388661	0.0144587	0.166814	1.09487	1.01456	1.18153	0.0197	1
GCST90274791	ieu-b-2	Alzheimer's disease	Fms-related tyrosine kinase 3 ligand	MR Egger	25	0.0400796	0.0681798	-0.0935528	0.173712	1.04089	0.91069	1.18971	0.56236	1
GCST90274791	ieu-b-2	Alzheimer's disease	Fms-related tyrosine kinase 3 ligand	Weighted median	25	0.0572599	0.0581026	-0.0566213	0.171141	1.05893	0.944952	1.18666	0.324381	1
GCST90274791	ieu-b-2	Alzheimer's disease	Fms-related tyrosine kinase 3 ligand	Weighted mode	25	0.053498	0.0699158	-0.083537	0.190533	1.05495	0.919857	1.20989	0.451625	1
GCST90274792	ieu-b-2	Alzheimer's disease	Glial cell line-derived neurotrophic factor	Inverse variance weighted	11	0.0550571	0.0633881	-0.0691836	0.179298	1.0566	0.933155	1.19638	0.385081	1
GCST90274792	ieu-b-2	Alzheimer's disease	Glial cell line-derived neurotrophic factor	MR Egger	11	-0.000464065	0.110047	-0.216157	0.215228	0.999536	0.805609	1.24015	0.996727	1
GCST90274792	ieu-b-2	Alzheimer's disease	Glial cell line-derived neurotrophic factor	Weighted median	11	0.0143104	0.0577482	-0.098876	0.127497	1.01441	0.905855	1.13598	0.804283	1
GCST90274792	ieu-b-2	Alzheimer's disease	Glial cell line-derived neurotrophic factor	Weighted mode	11	0.00523695	0.0553374	-0.103224	0.113698	1.00525	0.901925	1.12041	0.926473	1
GCST90274793	ieu-b-2	Alzheimer's disease	Hepatocyte growth factor	Inverse variance weighted	14	-0.0161111	0.0597769	-0.133274	0.101052	0.984018	0.875225	1.10633	0.787529	1
GCST90274793	ieu-b-2	Alzheimer's disease	Hepatocyte growth factor	MR Egger	14	0.0129549	0.129408	-0.240685	0.266595	1.01304	0.786089	1.30551	0.921911	1
GCST90274793	ieu-b-2	Alzheimer's disease	Hepatocyte growth factor	Weighted median	14	-0.0313707	0.0789586	-0.18613	0.123388	0.969116	0.830166	1.13132	0.691142	1
GCST90274793	ieu-b-2	Alzheimer's disease	Hepatocyte growth factor	Weighted mode	14	-0.0308445	0.0983802	-0.22367	0.161981	0.969626	0.799579	1.17584	0.758857	1
GCST90274794	ieu-b-2	Alzheimer's disease	Interferon gamma	Inverse variance weighted	8	0.0721345	0.0836702	-0.0918591	0.236128	1.0748	0.912234	1.26634	0.388617	1
GCST90274794	ieu-b-2	Alzheimer's disease	Interferon gamma	MR Egger	8	-0.0762315	0.158314	-0.386527	0.234064	0.926602	0.679412	1.26373	0.647205	1
GCST90274794	ieu-b-2	Alzheimer's disease	Interferon gamma	Weighted median	8	0.124878	0.105615	-0.0821271	0.331883	1.13301	0.921155	1.39359	0.237051	1
GCST90274794	ieu-b-2	Alzheimer's disease	Interferon gamma	Weighted mode	8	0.141924	0.170387	-0.192034	0.475881	1.15249	0.825279	1.60943	0.43237	1
GCST90274795	ieu-b-2	Alzheimer's disease	Interleukin-10	Inverse variance weighted	16	0.00311958	0.0768501	-0.147507	0.153746	1.00312	0.862857	1.16619	0.96762	1
GCST90274795	ieu-b-2	Alzheimer's disease	Interleukin-10	MR Egger	16	0.0368575	0.176776	-0.309623	0.383338	1.03755	0.733723	1.46717	0.837843	1
GCST90274795	ieu-b-2	Alzheimer's disease	Interleukin-10	Weighted median	16	-0.0526741	0.0857372	-0.220719	0.115371	0.948689	0.801942	1.12229	0.538973	1
GCST90274795	ieu-b-2	Alzheimer's disease	Interleukin-10	Weighted mode	16	-0.0930145	0.110168	-0.308943	0.122914	0.91118	0.734222	1.13079	0.411766	1
GCST90274796	ieu-b-2	Alzheimer's disease	Interleukin-10 receptor subunit alpha	Inverse variance weighted	9	-0.111939	0.0780384	-0.264895	0.0410161	0.894099	0.767287	1.04187	0.151455	1
GCST90274796	ieu-b-2	Alzheimer's disease	Interleukin-10 receptor subunit alpha	MR Egger	9	-0.233634	0.164246	-0.555555	0.088287	0.791651	0.573754	1.0923	0.197886	1
GCST90274796	ieu-b-2	Alzheimer's disease	Interleukin-10 receptor subunit alpha	Weighted median	9	-0.124088	0.101079	-0.322202	0.074026	0.883302	0.724552	1.07683	0.219583	1
GCST90274796	ieu-b-2	Alzheimer's disease	Interleukin-10 receptor subunit alpha	Weighted mode	9	-0.107847	0.15675	-0.415077	0.199383	0.897765	0.660289	1.22065	0.510892	1
GCST90274797	ieu-b-2	Alzheimer's disease	Interleukin-10 receptor subunit beta	Inverse variance weighted	15	-0.0248549	0.0391856	-0.101659	0.0519489	0.975451	0.903338	1.05332	0.525894	1
GCST90274797	ieu-b-2	Alzheimer's disease	Interleukin-10 receptor subunit beta	MR Egger	15	-0.0357891	0.0588482	-0.151131	0.0795533	0.964844	0.859735	1.0828	0.553558	1
GCST90274797	ieu-b-2	Alzheimer's disease	Interleukin-10 receptor subunit beta	Weighted median	15	-0.00883006	0.0355035	-0.0784169	0.0607568	0.991209	0.924579	1.06264	0.803585	1
GCST90274797	ieu-b-2	Alzheimer's disease	Interleukin-10 receptor subunit beta	Weighted mode	15	-0.00931213	0.0335163	-0.0750042	0.0563799	0.990731	0.92774	1.058	0.785197	1
GCST90274798	ieu-b-2	Alzheimer's disease	Interleukin-12 subunit beta	Inverse variance weighted	23	0.0155569	0.0349707	-0.0529857	0.0840995	1.01568	0.948394	1.08774	0.656424	1
GCST90274798	ieu-b-2	Alzheimer's disease	Interleukin-12 subunit beta	MR Egger	23	0.0173752	0.0536176	-0.0877152	0.122466	1.01753	0.916022	1.13028	0.749099	1
GCST90274798	ieu-b-2	Alzheimer's disease	Interleukin-12 subunit beta	Weighted median	23	0.0224423	0.0298369	-0.0360379	0.0809226	1.0227	0.964604	1.08429	0.451951	1
GCST90274798	ieu-b-2	Alzheimer's disease	Interleukin-12 subunit beta	Weighted mode	23	0.0237673	0.0278109	-0.030742	0.0782766	1.02405	0.969726	1.08142	0.401981	1
GCST90274799	ieu-b-2	Alzheimer's disease	Interleukin-13	Inverse variance weighted	11	-0.0348728	0.0717314	-0.175466	0.105721	0.965728	0.839066	1.11151	0.626855	1
GCST90274799	ieu-b-2	Alzheimer's disease	Interleukin-13	MR Egger	11	-0.0959915	0.199533	-0.487076	0.295093	0.908472	0.61442	1.34325	0.641939	1
GCST90274799	ieu-b-2	Alzheimer's disease	Interleukin-13	Weighted median	11	-0.110131	0.0934947	-0.293381	0.0731183	0.895717	0.745738	1.07586	0.23882	1
GCST90274799	ieu-b-2	Alzheimer's disease	Interleukin-13	Weighted mode	11	-0.11822	0.137151	-0.387035	0.150595	0.8885	0.679067	1.16253	0.408897	1
GCST90274800	ieu-b-2	Alzheimer's disease	Interleukin-15 receptor subunit alpha	Inverse variance weighted	8	-0.0536264	0.0821838	-0.214707	0.107454	0.947786	0.806778	1.11344	0.514068	1
GCST90274800	ieu-b-2	Alzheimer's disease	Interleukin-15 receptor subunit alpha	MR Egger	8	-0.0229933	0.152024	-0.32096	0.274974	0.977269	0.725452	1.3165	0.884737	1
GCST90274800	ieu-b-2	Alzheimer's disease	Interleukin-15 receptor subunit alpha	Weighted median	8	-0.0758931	0.0416144	-0.157457	0.00567108	0.926915	0.854313	1.00569	0.0681939	1
GCST90274800	ieu-b-2	Alzheimer's disease	Interleukin-15 receptor subunit alpha	Weighted mode	8	-0.0684972	0.0428744	-0.152531	0.0155365	0.933796	0.858532	1.01566	0.154158	1
GCST90274801	ieu-b-2	Alzheimer's disease	Interleukin-17A	Inverse variance weighted	11	0.202676	0.104363	-0.00187566	0.407229	1.22468	0.998126	1.50265	0.0521338	1
GCST90274801	ieu-b-2	Alzheimer's disease	Interleukin-17A	MR Egger	11	-0.0690113	0.23749	-0.534492	0.396469	0.933316	0.585967	1.48657	0.777953	1
GCST90274801	ieu-b-2	Alzheimer's disease	Interleukin-17A	Weighted median	11	0.176381	0.108817	-0.0368998	0.389662	1.19289	0.963773	1.47648	0.105039	1
GCST90274801	ieu-b-2	Alzheimer's disease	Interleukin-17A	Weighted mode	11	0.278318	0.160325	-0.0359193	0.592556	1.32091	0.964718	1.8086	0.113221	1
GCST90274802	ieu-b-2	Alzheimer's disease	Interleukin-17C	Inverse variance weighted	14	-0.0387273	0.0637947	-0.163765	0.0863104	0.962013	0.848942	1.09014	0.54381	1
GCST90274802	ieu-b-2	Alzheimer's disease	Interleukin-17C	MR Egger	14	-0.00624364	0.188691	-0.376079	0.363592	0.993776	0.686548	1.43849	0.974148	1
GCST90274802	ieu-b-2	Alzheimer's disease	Interleukin-17C	Weighted median	14	-0.0381159	0.0830021	-0.2008	0.124568	0.962601	0.818076	1.13266	0.646079	1
GCST90274802	ieu-b-2	Alzheimer's disease	Interleukin-17C	Weighted mode	14	0.142863	0.150092	-0.151316	0.437043	1.15357	0.859576	1.54812	0.35854	1
GCST90274803	ieu-b-2	Alzheimer's disease	Interleukin-18	Inverse variance weighted	14	0.0425839	0.0460903	-0.0477531	0.132921	1.0435	0.953369	1.14216	0.355527	1
GCST90274803	ieu-b-2	Alzheimer's disease	Interleukin-18	MR Egger	14	-0.0986958	0.10435	-0.303222	0.105831	0.906018	0.738435	1.11163	0.3629	1
GCST90274803	ieu-b-2	Alzheimer's disease	Interleukin-18	Weighted median	14	-0.0254652	0.0590767	-0.141255	0.0903251	0.974856	0.868267	1.09453	0.66643	1
GCST90274803	ieu-b-2	Alzheimer's disease	Interleukin-18	Weighted mode	14	-0.0343733	0.061667	-0.155241	0.086494	0.966211	0.856209	1.09034	0.586723	1
GCST90274804	ieu-b-2	Alzheimer's disease	interleukin-18 receptor 1	Inverse variance weighted	20	0.00175027	0.0239987	-0.0452872	0.0487877	1.00175	0.955723	1.05	0.94186	1
GCST90274804	ieu-b-2	Alzheimer's disease	interleukin-18 receptor 1	MR Egger	20	-0.0300926	0.0406963	-0.109857	0.0496721	0.970356	0.895962	1.05093	0.469172	1
GCST90274804	ieu-b-2	Alzheimer's disease	interleukin-18 receptor 1	Weighted median	20	0.0191052	0.029195	-0.0381171	0.0763275	1.01929	0.9626	1.07932	0.512855	1
GCST90274804	ieu-b-2	Alzheimer's disease	interleukin-18 receptor 1	Weighted mode	20	0.00833108	0.0275511	-0.0456691	0.0623313	1.00837	0.955358	1.06431	0.765643	1
GCST90274805	ieu-b-2	Alzheimer's disease	Interleukin-1-alpha	Inverse variance weighted	11	-0.0300249	0.0749225	-0.176873	0.116823	0.970421	0.837886	1.12392	0.688607	1
GCST90274805	ieu-b-2	Alzheimer's disease	Interleukin-1-alpha	MR Egger	11	0.00424193	0.145244	-0.280436	0.28892	1.00425	0.755454	1.33498	0.977338	1
GCST90274805	ieu-b-2	Alzheimer's disease	Interleukin-1-alpha	Weighted median	11	-0.0316093	0.0857332	-0.199646	0.136428	0.968885	0.81902	1.14617	0.712356	1
GCST90274805	ieu-b-2	Alzheimer's disease	Interleukin-1-alpha	Weighted mode	11	-0.0150668	0.0954536	-0.202156	0.172022	0.985046	0.816968	1.1877	0.877721	1
GCST90274806	ieu-b-2	Alzheimer's disease	Interleukin-2	Inverse variance weighted	13	-0.0251542	0.0678893	-0.158217	0.107909	0.97516	0.853664	1.11395	0.710997	1
GCST90274806	ieu-b-2	Alzheimer's disease	Interleukin-2	MR Egger	13	-0.00143823	0.174673	-0.343797	0.34092	0.998563	0.709073	1.40624	0.993578	1
GCST90274806	ieu-b-2	Alzheimer's disease	Interleukin-2	Weighted median	13	-0.00392255	0.0948327	-0.189795	0.18195	0.996085	0.827129	1.19955	0.967007	1
GCST90274806	ieu-b-2	Alzheimer's disease	Interleukin-2	Weighted mode	13	-0.074484	0.159193	-0.386503	0.237535	0.928222	0.679429	1.26812	0.648251	1
GCST90274807	ieu-b-2	Alzheimer's disease	Interleukin-20	Inverse variance weighted	11	-0.0590735	0.0732862	-0.202714	0.0845674	0.942637	0.816511	1.08825	0.420205	1
GCST90274807	ieu-b-2	Alzheimer's disease	Interleukin-20	MR Egger	11	-0.10985	0.143448	-0.391009	0.171309	0.895969	0.676374	1.18686	0.463416	1
GCST90274807	ieu-b-2	Alzheimer's disease	Interleukin-20	Weighted median	11	-0.0154139	0.0967368	-0.205018	0.17419	0.984704	0.814633	1.19028	0.873402	1
GCST90274807	ieu-b-2	Alzheimer's disease	Interleukin-20	Weighted mode	11	0.0711613	0.170918	-0.263837	0.40616	1.07375	0.768099	1.50104	0.68595	1
GCST90274808	ieu-b-2	Alzheimer's disease	Interleukin-20 receptor subunit alpha	Inverse variance weighted	7	-0.0851682	0.0818299	-0.245555	0.0752184	0.918358	0.78227	1.07812	0.29797	1
GCST90274808	ieu-b-2	Alzheimer's disease	Interleukin-20 receptor subunit alpha	MR Egger	7	-0.291585	0.178766	-0.641967	0.0587972	0.747079	0.526256	1.06056	0.163799	1
GCST90274808	ieu-b-2	Alzheimer's disease	Interleukin-20 receptor subunit alpha	Weighted median	7	-0.101563	0.104857	-0.307084	0.103957	0.903424	0.735589	1.10955	0.332753	1
GCST90274808	ieu-b-2	Alzheimer's disease	Interleukin-20 receptor subunit alpha	Weighted mode	7	-0.114021	0.132328	-0.373383	0.145341	0.892239	0.688401	1.15643	0.421971	1
GCST90274809	ieu-b-2	Alzheimer's disease	Interleukin-22 receptor subunit alpha-1	Inverse variance weighted	9	0.0330159	0.0775072	-0.118898	0.18493	1.03357	0.887898	1.20313	0.670128	1
GCST90274809	ieu-b-2	Alzheimer's disease	Interleukin-22 receptor subunit alpha-1	MR Egger	9	-0.0439722	0.153763	-0.345349	0.257404	0.956981	0.707974	1.29357	0.783176	1
GCST90274809	ieu-b-2	Alzheimer's disease	Interleukin-22 receptor subunit alpha-1	Weighted median	9	0.0206313	0.100388	-0.176129	0.217391	1.02085	0.83851	1.24283	0.837169	1
GCST90274809	ieu-b-2	Alzheimer's disease	Interleukin-22 receptor subunit alpha-1	Weighted mode	9	0.055421	0.167001	-0.271902	0.382744	1.05699	0.761929	1.4663	0.748523	1
GCST90274810	ieu-b-2	Alzheimer's disease	Interleukin-24	Inverse variance weighted	9	-0.017279	0.0756157	-0.165486	0.130928	0.982869	0.847482	1.13989	0.81925	1
GCST90274810	ieu-b-2	Alzheimer's disease	Interleukin-24	MR Egger	9	-0.0735829	0.158338	-0.383925	0.236759	0.929059	0.681183	1.26714	0.65624	1
GCST90274810	ieu-b-2	Alzheimer's disease	Interleukin-24	Weighted median	9	0.00463115	0.101135	-0.193593	0.202855	1.00464	0.823994	1.22489	0.963476	1
GCST90274810	ieu-b-2	Alzheimer's disease	Interleukin-24	Weighted mode	9	0.025082	0.157169	-0.282969	0.333133	1.0254	0.753543	1.39533	0.877163	1
GCST90274811	ieu-b-2	Alzheimer's disease	Interleukin-2 receptor subunit beta	Inverse variance weighted	11	-0.0661555	0.0901184	-0.242788	0.110477	0.935985	0.784438	1.11681	0.462891	1
GCST90274811	ieu-b-2	Alzheimer's disease	Interleukin-2 receptor subunit beta	MR Egger	11	-0.148689	0.198156	-0.537075	0.239697	0.861837	0.584455	1.27086	0.472196	1
GCST90274811	ieu-b-2	Alzheimer's disease	Interleukin-2 receptor subunit beta	Weighted median	11	-0.0881607	0.107225	-0.298322	0.122001	0.915614	0.742062	1.12976	0.410963	1
GCST90274811	ieu-b-2	Alzheimer's disease	Interleukin-2 receptor subunit beta	Weighted mode	11	-0.162337	0.146806	-0.450076	0.125402	0.850154	0.63758	1.1336	0.294707	1
GCST90274812	ieu-b-2	Alzheimer's disease	Interleukin-33	Inverse variance weighted	6	0.095982	0.101522	-0.103001	0.294965	1.10074	0.902126	1.34308	0.344438	1
GCST90274812	ieu-b-2	Alzheimer's disease	Interleukin-33	MR Egger	6	-0.0353657	0.47628	-0.968874	0.898143	0.965252	0.37951	2.45504	0.944373	1
GCST90274812	ieu-b-2	Alzheimer's disease	Interleukin-33	Weighted median	6	0.0624974	0.126146	-0.18475	0.309745	1.06449	0.831312	1.36308	0.620293	1
GCST90274812	ieu-b-2	Alzheimer's disease	Interleukin-33	Weighted mode	6	0.0660013	0.175236	-0.277461	0.409463	1.06823	0.757705	1.50601	0.721894	1
GCST90274813	ieu-b-2	Alzheimer's disease	Interleukin-4	Inverse variance weighted	9	0.155327	0.109427	-0.0591492	0.369803	1.16804	0.942566	1.44745	0.155764	1
GCST90274813	ieu-b-2	Alzheimer's disease	Interleukin-4	MR Egger	9	0.0967421	0.326967	-0.544113	0.737597	1.10158	0.580356	2.09091	0.775908	1
GCST90274813	ieu-b-2	Alzheimer's disease	Interleukin-4	Weighted median	9	0.0279078	0.111317	-0.190273	0.246089	1.0283	0.826733	1.27901	0.802041	1
GCST90274813	ieu-b-2	Alzheimer's disease	Interleukin-4	Weighted mode	9	0.012786	0.151271	-0.283705	0.309277	1.01287	0.752989	1.36244	0.934717	1
GCST90274814	ieu-b-2	Alzheimer's disease	Interleukin-5	Inverse variance weighted	9	0.0910305	0.0767143	-0.0593296	0.241391	1.0953	0.942396	1.27302	0.235379	1
GCST90274814	ieu-b-2	Alzheimer's disease	Interleukin-5	MR Egger	9	-0.0216905	0.207792	-0.428963	0.385582	0.978543	0.651184	1.47047	0.919791	1
GCST90274814	ieu-b-2	Alzheimer's disease	Interleukin-5	Weighted median	9	0.143308	0.103034	-0.0586388	0.345255	1.15409	0.943047	1.41235	0.164262	1
GCST90274814	ieu-b-2	Alzheimer's disease	Interleukin-5	Weighted mode	9	0.166266	0.153382	-0.134364	0.466895	1.18089	0.874272	1.59503	0.309952	1
GCST90274815	ieu-b-2	Alzheimer's disease	Interleukin-6	Inverse variance weighted	6	0.0380918	0.0683823	-0.0959376	0.172121	1.03883	0.908521	1.18782	0.577499	1
GCST90274815	ieu-b-2	Alzheimer's disease	Interleukin-6	MR Egger	6	0.049376	0.139199	-0.223454	0.322206	1.05062	0.799752	1.38017	0.740714	1
GCST90274815	ieu-b-2	Alzheimer's disease	Interleukin-6	Weighted median	6	0.0346657	0.0772845	-0.116812	0.186143	1.03527	0.889753	1.20459	0.653759	1
GCST90274815	ieu-b-2	Alzheimer's disease	Interleukin-6	Weighted mode	6	-0.0182702	0.0802419	-0.175544	0.139004	0.981896	0.839	1.14913	0.828906	1
GCST90274816	ieu-b-2	Alzheimer's disease	Interleukin-7	Inverse variance weighted	13	0.0207375	0.0644568	-0.105598	0.147073	1.02095	0.899786	1.15844	0.74766	1
GCST90274816	ieu-b-2	Alzheimer's disease	Interleukin-7	MR Egger	13	0.136346	0.170553	-0.197937	0.470628	1.14608	0.820421	1.601	0.44096	1
GCST90274816	ieu-b-2	Alzheimer's disease	Interleukin-7	Weighted median	13	0.0333884	0.0872835	-0.137687	0.204464	1.03395	0.871371	1.22687	0.70207	1
GCST90274816	ieu-b-2	Alzheimer's disease	Interleukin-7	Weighted mode	13	0.107295	0.115579	-0.11924	0.33383	1.11326	0.887594	1.39631	0.371537	1
GCST90274817	ieu-b-2	Alzheimer's disease	Interleukin-8	Inverse variance weighted	15	0.0462325	0.0643242	-0.0798429	0.172308	1.04732	0.923261	1.18804	0.4723	1
GCST90274817	ieu-b-2	Alzheimer's disease	Interleukin-8	MR Egger	15	0.111444	0.136007	-0.15513	0.378019	1.11789	0.856303	1.45939	0.427327	1
GCST90274817	ieu-b-2	Alzheimer's disease	Interleukin-8	Weighted median	15	0.0507187	0.0916971	-0.129008	0.230445	1.05203	0.878967	1.25916	0.580187	1
GCST90274817	ieu-b-2	Alzheimer's disease	Interleukin-8	Weighted mode	15	0.0780774	0.130196	-0.177106	0.333261	1.08121	0.837691	1.39551	0.558293	1
GCST90274818	ieu-b-2	Alzheimer's disease	Latency-associated peptide transforming growth factor beta 1	Inverse variance weighted	18	-0.00296382	0.0547161	-0.110207	0.10428	0.997041	0.895648	1.10991	0.956802	1
GCST90274818	ieu-b-2	Alzheimer's disease	Latency-associated peptide transforming growth factor beta 1	MR Egger	18	0.0266516	0.0977768	-0.164991	0.218294	1.02701	0.847901	1.24395	0.788666	1
GCST90274818	ieu-b-2	Alzheimer's disease	Latency-associated peptide transforming growth factor beta 1	Weighted median	18	0.00442737	0.0786891	-0.149803	0.158658	1.00444	0.860877	1.17194	0.955131	1
GCST90274818	ieu-b-2	Alzheimer's disease	Latency-associated peptide transforming growth factor beta 1	Weighted mode	18	-0.0401413	0.101075	-0.238248	0.157965	0.960654	0.788007	1.17113	0.696202	1
GCST90274819	ieu-b-2	Alzheimer's disease	Leukemia inhibitory factor	Inverse variance weighted	6	0.0864877	0.125436	-0.159366	0.332341	1.09034	0.852684	1.39423	0.490509	1
GCST90274819	ieu-b-2	Alzheimer's disease	Leukemia inhibitory factor	MR Egger	6	-0.279028	0.326841	-0.919636	0.361579	0.756519	0.398664	1.43559	0.441374	1
GCST90274819	ieu-b-2	Alzheimer's disease	Leukemia inhibitory factor	Weighted median	6	-0.0256391	0.125744	-0.272098	0.22082	0.974687	0.76178	1.2471	0.838432	1
GCST90274819	ieu-b-2	Alzheimer's disease	Leukemia inhibitory factor	Weighted mode	6	-0.0950576	0.174934	-0.437928	0.247813	0.909321	0.645372	1.28122	0.6102	1
GCST90274820	ieu-b-2	Alzheimer's disease	Leukemia inhibitory factor receptor	Inverse variance weighted	16	0.0300417	0.0431424	-0.0545175	0.114601	1.0305	0.946942	1.12143	0.486218	1
GCST90274820	ieu-b-2	Alzheimer's disease	Leukemia inhibitory factor receptor	MR Egger	16	-0.00367764	0.0732291	-0.147207	0.139851	0.996329	0.863116	1.1501	0.960656	1
GCST90274820	ieu-b-2	Alzheimer's disease	Leukemia inhibitory factor receptor	Weighted median	16	0.0473266	0.0563593	-0.0631376	0.157791	1.04846	0.938814	1.17092	0.40106	1
GCST90274820	ieu-b-2	Alzheimer's disease	Leukemia inhibitory factor receptor	Weighted mode	16	0.0549998	0.0576947	-0.0580819	0.168081	1.05654	0.943573	1.18303	0.355554	1
GCST90274821	ieu-b-2	Alzheimer's disease	Monocyte chemoattractant protein-1	Inverse variance weighted	18	0.0135007	0.0447753	-0.0742588	0.10126	1.01359	0.928431	1.10656	0.763017	1
GCST90274821	ieu-b-2	Alzheimer's disease	Monocyte chemoattractant protein-1	MR Egger	18	-0.0200446	0.08329	-0.183293	0.143204	0.980155	0.832524	1.15396	0.812875	1
GCST90274821	ieu-b-2	Alzheimer's disease	Monocyte chemoattractant protein-1	Weighted median	18	0.0380225	0.0635955	-0.0866246	0.16267	1.03875	0.917021	1.17665	0.549919	1
GCST90274821	ieu-b-2	Alzheimer's disease	Monocyte chemoattractant protein-1	Weighted mode	18	-0.0143074	0.0682193	-0.148017	0.119402	0.985794	0.862416	1.12682	0.836374	1
GCST90274822	ieu-b-2	Alzheimer's disease	Monocyte chemoattractant protein 2	Inverse variance weighted	20	-0.0442449	0.0222522	-0.0878593	-0.00063055	0.95672	0.91589	0.99937	0.0467745	1
GCST90274822	ieu-b-2	Alzheimer's disease	Monocyte chemoattractant protein 2	MR Egger	20	-0.0339204	0.0273423	-0.0875112	0.0196705	0.966648	0.916209	1.01987	0.230687	1
GCST90274822	ieu-b-2	Alzheimer's disease	Monocyte chemoattractant protein 2	Weighted median	20	-0.0401469	0.0200362	-0.0794179	-0.000876027	0.960648	0.923654	0.999124	0.0450998	1
GCST90274822	ieu-b-2	Alzheimer's disease	Monocyte chemoattractant protein 2	Weighted mode	20	-0.0387011	0.020428	-0.07874	0.00133778	0.962038	0.92428	1.00134	0.0734807	1
GCST90274823	ieu-b-2	Alzheimer's disease	Monocyte chemoattractant protein-3	Inverse variance weighted	18	0.058599	0.0570262	-0.0531723	0.17037	1.06035	0.948217	1.18574	0.304147	1
GCST90274823	ieu-b-2	Alzheimer's disease	Monocyte chemoattractant protein-3	MR Egger	18	0.0382445	0.128885	-0.214369	0.290858	1.03899	0.80705	1.33757	0.770487	1
GCST90274823	ieu-b-2	Alzheimer's disease	Monocyte chemoattractant protein-3	Weighted median	18	0.00112239	0.0677821	-0.131731	0.133975	1.00112	0.876577	1.14336	0.986789	1
GCST90274823	ieu-b-2	Alzheimer's disease	Monocyte chemoattractant protein-3	Weighted mode	18	0.0106172	0.0768306	-0.139971	0.161205	1.01067	0.869384	1.17493	0.891714	1
GCST90274824	ieu-b-2	Alzheimer's disease	Monocyte chemoattractant protein-4	Inverse variance weighted	18	0.00430897	0.0370006	-0.0682123	0.0768302	1.00432	0.934062	1.07986	0.907291	1
GCST90274824	ieu-b-2	Alzheimer's disease	Monocyte chemoattractant protein-4	MR Egger	18	0.0361262	0.079652	-0.119992	0.192244	1.03679	0.886928	1.21197	0.656243	1
GCST90274824	ieu-b-2	Alzheimer's disease	Monocyte chemoattractant protein-4	Weighted median	18	0.0369732	0.0474249	-0.0559797	0.129926	1.03767	0.945558	1.13874	0.435617	1
GCST90274824	ieu-b-2	Alzheimer's disease	Monocyte chemoattractant protein-4	Weighted mode	18	0.034725	0.0503414	-0.0639441	0.133394	1.03533	0.938057	1.1427	0.499635	1
GCST90274825	ieu-b-2	Alzheimer's disease	Macrophage inflammatory protein 1a	Inverse variance weighted	14	-0.0256584	0.0344562	-0.0931926	0.0418758	0.974668	0.911018	1.04276	0.456473	1
GCST90274825	ieu-b-2	Alzheimer's disease	Macrophage inflammatory protein 1a	MR Egger	14	-0.0157562	0.0530732	-0.11978	0.0882672	0.984367	0.887116	1.09228	0.771636	1
GCST90274825	ieu-b-2	Alzheimer's disease	Macrophage inflammatory protein 1a	Weighted median	14	-0.00874256	0.0381623	-0.0835406	0.0660555	0.991296	0.919854	1.06829	0.8188	1
GCST90274825	ieu-b-2	Alzheimer's disease	Macrophage inflammatory protein 1a	Weighted mode	14	-0.00673557	0.0384274	-0.0820533	0.0685822	0.993287	0.921223	1.07099	0.86356	1
GCST90274826	ieu-b-2	Alzheimer's disease	Matrix metalloproteinase-1	Inverse variance weighted	14	-0.0255205	0.0486589	-0.120892	0.069851	0.974802	0.88613	1.07235	0.599947	1
GCST90274826	ieu-b-2	Alzheimer's disease	Matrix metalloproteinase-1	MR Egger	14	-0.00901446	0.0894864	-0.184408	0.166379	0.991026	0.831597	1.18102	0.921424	1
GCST90274826	ieu-b-2	Alzheimer's disease	Matrix metalloproteinase-1	Weighted median	14	0.0203001	0.0677558	-0.112501	0.153102	1.02051	0.893596	1.16544	0.764477	1
GCST90274826	ieu-b-2	Alzheimer's disease	Matrix metalloproteinase-1	Weighted mode	14	0.0401482	0.0975369	-0.151024	0.231321	1.04096	0.859827	1.26026	0.687324	1
GCST90274827	ieu-b-2	Alzheimer's disease	Matrix metalloproteinase-10	Inverse variance weighted	13	-0.0514562	0.0614245	-0.171848	0.0689357	0.949845	0.842107	1.07137	0.402191	1
GCST90274827	ieu-b-2	Alzheimer's disease	Matrix metalloproteinase-10	MR Egger	13	0.0322096	0.0767138	-0.118149	0.182569	1.03273	0.888563	1.2003	0.682666	1
GCST90274827	ieu-b-2	Alzheimer's disease	Matrix metalloproteinase-10	Weighted median	13	-0.0049808	0.0427409	-0.088753	0.0787914	0.995032	0.915072	1.08198	0.907229	1
GCST90274827	ieu-b-2	Alzheimer's disease	Matrix metalloproteinase-10	Weighted mode	13	-0.00481613	0.0410405	-0.0852555	0.0756233	0.995195	0.918278	1.07856	0.908523	1
GCST90274828	ieu-b-2	Alzheimer's disease	Neurturin	Inverse variance weighted	8	-0.019465	0.0889201	-0.193748	0.154818	0.980723	0.823865	1.16745	0.826725	1
GCST90274828	ieu-b-2	Alzheimer's disease	Neurturin	MR Egger	8	-0.122426	0.237353	-0.587639	0.342786	0.884771	0.555638	1.40887	0.624443	1
GCST90274828	ieu-b-2	Alzheimer's disease	Neurturin	Weighted median	8	1.77232e-05	0.120112	-0.235402	0.235437	1.00002	0.790253	1.26546	0.999882	1
GCST90274828	ieu-b-2	Alzheimer's disease	Neurturin	Weighted mode	8	0.012016	0.152662	-0.287201	0.311233	1.01209	0.750361	1.36511	0.939466	1
GCST90274829	ieu-b-2	Alzheimer's disease	Neurotrophin-3	Inverse variance weighted	13	0.0143338	0.092041	-0.166067	0.194734	1.01444	0.84699	1.21499	0.876244	1
GCST90274829	ieu-b-2	Alzheimer's disease	Neurotrophin-3	MR Egger	13	0.126898	0.206431	-0.277707	0.531503	1.1353	0.757519	1.70149	0.55124	1
GCST90274829	ieu-b-2	Alzheimer's disease	Neurotrophin-3	Weighted median	13	0.00630643	0.111909	-0.213035	0.225648	1.00633	0.808128	1.25313	0.95506	1
GCST90274829	ieu-b-2	Alzheimer's disease	Neurotrophin-3	Weighted mode	13	-0.163093	0.216123	-0.586694	0.260507	0.849512	0.556163	1.29759	0.465022	1
GCST90274830	ieu-b-2	Alzheimer's disease	Osteoprotegerin	Inverse variance weighted	16	-0.0831419	0.0555182	-0.191958	0.0256737	0.920221	0.825342	1.02601	0.134247	1
GCST90274830	ieu-b-2	Alzheimer's disease	Osteoprotegerin	MR Egger	16	-0.0611366	0.125913	-0.307925	0.185652	0.940695	0.73497	1.204	0.634799	1
GCST90274830	ieu-b-2	Alzheimer's disease	Osteoprotegerin	Weighted median	16	0.00713031	0.0630705	-0.116488	0.130749	1.00716	0.890041	1.13968	0.909989	1
GCST90274830	ieu-b-2	Alzheimer's disease	Osteoprotegerin	Weighted mode	16	-0.00283802	0.0640328	-0.128342	0.122666	0.997166	0.879552	1.13051	0.965233	1
GCST90274831	ieu-b-2	Alzheimer's disease	Oncostatin-M	Inverse variance weighted	11	-0.0678159	0.0820352	-0.228605	0.0929732	0.934433	0.795643	1.09743	0.408426	1
GCST90274831	ieu-b-2	Alzheimer's disease	Oncostatin-M	MR Egger	11	-0.263019	0.267939	-0.78818	0.262141	0.768727	0.454672	1.29971	0.351928	1
GCST90274831	ieu-b-2	Alzheimer's disease	Oncostatin-M	Weighted median	11	-0.188759	0.0934142	-0.371851	-0.00566737	0.827986	0.689457	0.994349	0.043314	1
GCST90274831	ieu-b-2	Alzheimer's disease	Oncostatin-M	Weighted mode	11	-0.22556	0.117787	-0.456422	0.00530275	0.798069	0.633546	1.00532	0.084507	1
GCST90274832	ieu-b-2	Alzheimer's disease	Programmed cell death 1 ligand 1	Inverse variance weighted	13	-0.0639482	0.0748285	-0.210612	0.0827156	0.938054	0.810088	1.08623	0.392774	1
GCST90274832	ieu-b-2	Alzheimer's disease	Programmed cell death 1 ligand 1	MR Egger	13	-0.147738	0.202545	-0.544728	0.249251	0.862657	0.58	1.28306	0.480995	1
GCST90274832	ieu-b-2	Alzheimer's disease	Programmed cell death 1 ligand 1	Weighted median	13	0.0170902	0.088943	-0.157238	0.191418	1.01724	0.854501	1.21097	0.847627	1
GCST90274832	ieu-b-2	Alzheimer's disease	Programmed cell death 1 ligand 1	Weighted mode	13	0.0539104	0.119836	-0.180968	0.288788	1.05539	0.834462	1.33481	0.660823	1
GCST90274833	ieu-b-2	Alzheimer's disease	Stem cell factor	Inverse variance weighted	29	-0.00218059	0.036488	-0.073697	0.0693358	0.997822	0.928953	1.0718	0.952345	1
GCST90274833	ieu-b-2	Alzheimer's disease	Stem cell factor	MR Egger	29	0.0713365	0.0686196	-0.0631579	0.205831	1.07394	0.938795	1.22855	0.307749	1
GCST90274833	ieu-b-2	Alzheimer's disease	Stem cell factor	Weighted median	29	0.0282741	0.049881	-0.0694928	0.126041	1.02868	0.932867	1.13433	0.57083	1
GCST90274833	ieu-b-2	Alzheimer's disease	Stem cell factor	Weighted mode	29	0.0344999	0.0511728	-0.0657988	0.134799	1.0351	0.936319	1.14431	0.505722	1
GCST90274834	ieu-b-2	Alzheimer's disease	SIR2-like protein 2	Inverse variance weighted	9	-0.0662694	0.0966772	-0.255757	0.123218	0.935879	0.77433	1.13113	0.493047	1
GCST90274834	ieu-b-2	Alzheimer's disease	SIR2-like protein 2	MR Egger	9	0.155163	0.360521	-0.551458	0.861783	1.16785	0.576109	2.36738	0.679856	1
GCST90274834	ieu-b-2	Alzheimer's disease	SIR2-like protein 2	Weighted median	9	-0.194184	0.131323	-0.451577	0.06321	0.823507	0.636623	1.06525	0.139229	1
GCST90274834	ieu-b-2	Alzheimer's disease	SIR2-like protein 2	Weighted mode	9	-0.225843	0.164942	-0.549129	0.0974443	0.797844	0.577452	1.10235	0.208133	1
GCST90274835	ieu-b-2	Alzheimer's disease	Signaling lymphocytic activation molecule	Inverse variance weighted	22	-0.0333345	0.0465444	-0.124561	0.0578925	0.967215	0.882884	1.0596	0.473876	1
GCST90274835	ieu-b-2	Alzheimer's disease	Signaling lymphocytic activation molecule	MR Egger	22	0.108053	0.117578	-0.1224	0.338507	1.11411	0.884794	1.40285	0.369051	1
GCST90274835	ieu-b-2	Alzheimer's disease	Signaling lymphocytic activation molecule	Weighted median	22	-0.0745234	0.0676597	-0.207136	0.0580897	0.928186	0.812909	1.05981	0.270704	1
GCST90274835	ieu-b-2	Alzheimer's disease	Signaling lymphocytic activation molecule	Weighted mode	22	-0.0913053	0.103297	-0.293767	0.111157	0.912739	0.74545	1.11757	0.386752	1
GCST90274836	ieu-b-2	Alzheimer's disease	Sulfotransferase 1A1	Inverse variance weighted	20	-0.0014343	0.0394654	-0.0787864	0.0759178	0.998567	0.924237	1.07887	0.971009	1
GCST90274836	ieu-b-2	Alzheimer's disease	Sulfotransferase 1A1	MR Egger	20	0.0608275	0.0911478	-0.117822	0.239477	1.06272	0.888854	1.27058	0.513014	1
GCST90274836	ieu-b-2	Alzheimer's disease	Sulfotransferase 1A1	Weighted median	20	-0.0422162	0.0610421	-0.161859	0.0774263	0.958663	0.850561	1.0805	0.489194	1
GCST90274836	ieu-b-2	Alzheimer's disease	Sulfotransferase 1A1	Weighted mode	20	-0.0819536	0.112189	-0.301843	0.137936	0.921315	0.739454	1.1479	0.473998	1
GCST90274837	ieu-b-2	Alzheimer's disease	STAM binding protein	Inverse variance weighted	11	-0.0479802	0.0869453	-0.218393	0.122433	0.953153	0.80381	1.13024	0.581056	1
GCST90274837	ieu-b-2	Alzheimer's disease	STAM binding protein	MR Egger	11	0.0925528	0.233055	-0.364234	0.54934	1.09697	0.694728	1.73211	0.700526	1
GCST90274837	ieu-b-2	Alzheimer's disease	STAM binding protein	Weighted median	11	-0.0808896	0.112201	-0.300803	0.139024	0.922295	0.740224	1.14915	0.470948	1
GCST90274837	ieu-b-2	Alzheimer's disease	STAM binding protein	Weighted mode	11	-0.151042	0.171796	-0.487762	0.185678	0.859811	0.613999	1.20403	0.399929	1
GCST90274838	ieu-b-2	Alzheimer's disease	Transforming growth factor-alpha	Inverse variance weighted	9	-0.0521996	0.0941405	-0.236715	0.132316	0.949139	0.789216	1.14147	0.579246	1
GCST90274838	ieu-b-2	Alzheimer's disease	Transforming growth factor-alpha	MR Egger	9	0.475384	0.23231	0.0200561	0.930712	1.60863	1.02026	2.53631	0.0799619	1
GCST90274838	ieu-b-2	Alzheimer's disease	Transforming growth factor-alpha	Weighted median	9	-0.0264164	0.115127	-0.252066	0.199233	0.973929	0.777194	1.22047	0.818516	1
GCST90274838	ieu-b-2	Alzheimer's disease	Transforming growth factor-alpha	Weighted mode	9	-0.012824	0.162128	-0.330595	0.304947	0.987258	0.718496	1.35655	0.938897	1
GCST90274839	ieu-b-2	Alzheimer's disease	Tumor necrosis factor	Inverse variance weighted	12	-0.0519568	0.0694216	-0.188023	0.0841095	0.94937	0.828596	1.08775	0.454204	1
GCST90274839	ieu-b-2	Alzheimer's disease	Tumor necrosis factor	MR Egger	12	-0.239321	0.167679	-0.567971	0.0893296	0.787163	0.566674	1.09344	0.183977	1
GCST90274839	ieu-b-2	Alzheimer's disease	Tumor necrosis factor	Weighted median	12	-0.0976212	0.0897419	-0.273515	0.0782729	0.906992	0.760701	1.08142	0.276683	1
GCST90274839	ieu-b-2	Alzheimer's disease	Tumor necrosis factor	Weighted mode	12	-0.15847	0.152144	-0.456671	0.139732	0.853449	0.633389	1.14997	0.319958	1
GCST90274840	ieu-b-2	Alzheimer's disease	TNF-beta	Inverse variance weighted	19	0.0121474	0.0208017	-0.028624	0.0529187	1.01222	0.971782	1.05434	0.559247	1
GCST90274840	ieu-b-2	Alzheimer's disease	TNF-beta	MR Egger	19	-0.000151257	0.0259146	-0.0509439	0.0506414	0.999849	0.950332	1.05195	0.995411	1
GCST90274840	ieu-b-2	Alzheimer's disease	TNF-beta	Weighted median	19	0.00292493	0.0213964	-0.039012	0.0448619	1.00293	0.961739	1.04588	0.891267	1
GCST90274840	ieu-b-2	Alzheimer's disease	TNF-beta	Weighted mode	19	0.00154679	0.0229915	-0.0435165	0.0466101	1.00155	0.957417	1.04771	0.947103	1
GCST90274841	ieu-b-2	Alzheimer's disease	Tumor necrosis factor receptor superfamily member 9	Inverse variance weighted	21	-0.0822021	0.0615036	-0.202749	0.0383448	0.921086	0.816483	1.03909	0.181372	1
GCST90274841	ieu-b-2	Alzheimer's disease	Tumor necrosis factor receptor superfamily member 9	MR Egger	21	0.158616	0.135505	-0.106973	0.424205	1.17189	0.89855	1.52838	0.256248	1
GCST90274841	ieu-b-2	Alzheimer's disease	Tumor necrosis factor receptor superfamily member 9	Weighted median	21	-0.0846936	0.0696434	-0.221195	0.0518075	0.918794	0.801561	1.05317	0.223945	1
GCST90274841	ieu-b-2	Alzheimer's disease	Tumor necrosis factor receptor superfamily member 9	Weighted mode	21	-0.0755439	0.0879185	-0.247864	0.0967763	0.927239	0.780466	1.10161	0.400385	1
GCST90274842	ieu-b-2	Alzheimer's disease	Tumor necrosis factor ligand superfamily member 14	Inverse variance weighted	22	0.0253666	0.0384239	-0.0499442	0.100677	1.02569	0.951283	1.10592	0.50914	1
GCST90274842	ieu-b-2	Alzheimer's disease	Tumor necrosis factor ligand superfamily member 14	MR Egger	22	-0.0186812	0.0627022	-0.141577	0.104215	0.981492	0.867988	1.10984	0.768826	1
GCST90274842	ieu-b-2	Alzheimer's disease	Tumor necrosis factor ligand superfamily member 14	Weighted median	22	-0.0317313	0.0524695	-0.134572	0.071109	0.968767	0.87409	1.0737	0.545341	1
GCST90274842	ieu-b-2	Alzheimer's disease	Tumor necrosis factor ligand superfamily member 14	Weighted mode	22	-0.0322551	0.0594641	-0.148805	0.0842946	0.96826	0.861737	1.08795	0.593233	1
GCST90274843	ieu-b-2	Alzheimer's disease	TNF-related apoptosis-inducing ligand	Inverse variance weighted	21	-0.0470192	0.0378485	-0.121202	0.0271638	0.954069	0.885855	1.02754	0.214126	1
GCST90274843	ieu-b-2	Alzheimer's disease	TNF-related apoptosis-inducing ligand	MR Egger	21	0.0436955	0.057244	-0.0685027	0.155894	1.04466	0.933791	1.1687	0.454647	1
GCST90274843	ieu-b-2	Alzheimer's disease	TNF-related apoptosis-inducing ligand	Weighted median	21	-0.00368487	0.0527797	-0.107133	0.0997633	0.996322	0.898406	1.10491	0.94434	1
GCST90274843	ieu-b-2	Alzheimer's disease	TNF-related apoptosis-inducing ligand	Weighted mode	21	0.00843596	0.0505561	-0.090654	0.107526	1.00847	0.913334	1.11352	0.869153	1
GCST90274844	ieu-b-2	Alzheimer's disease	TNF-related activation-induced cytokine	Inverse variance weighted	22	0.0255254	0.0385834	-0.0500981	0.101149	1.02585	0.951136	1.10644	0.508251	1
GCST90274844	ieu-b-2	Alzheimer's disease	TNF-related activation-induced cytokine	MR Egger	22	-0.041739	0.0806049	-0.199725	0.116247	0.95912	0.818956	1.12327	0.610263	1
GCST90274844	ieu-b-2	Alzheimer's disease	TNF-related activation-induced cytokine	Weighted median	22	0.0261615	0.0546983	-0.081047	0.13337	1.02651	0.92215	1.14267	0.632445	1
GCST90274844	ieu-b-2	Alzheimer's disease	TNF-related activation-induced cytokine	Weighted mode	22	0.0394077	0.0565253	-0.0713819	0.150197	1.04019	0.931106	1.16206	0.493344	1
GCST90274845	ieu-b-2	Alzheimer's disease	Thymic stromal lymphopoietin	Inverse variance weighted	8	-0.195697	0.0865268	-0.365289	-0.0261044	0.822262	0.693996	0.974233	0.0237165	1
GCST90274845	ieu-b-2	Alzheimer's disease	Thymic stromal lymphopoietin	MR Egger	8	-0.283524	0.201569	-0.6786	0.111552	0.753125	0.507327	1.11801	0.209176	1
GCST90274845	ieu-b-2	Alzheimer's disease	Thymic stromal lymphopoietin	Weighted median	8	-0.121167	0.110301	-0.337356	0.0950223	0.885886	0.713654	1.09968	0.271979	1
GCST90274845	ieu-b-2	Alzheimer's disease	Thymic stromal lymphopoietin	Weighted mode	8	-0.113342	0.146818	-0.401105	0.174421	0.892845	0.66958	1.19056	0.46538	1
GCST90274846	ieu-b-2	Alzheimer's disease	Tumor necrosis factor ligand superfamily member 12	Inverse variance weighted	22	0.0602868	0.0426433	-0.0232941	0.143868	1.06214	0.976975	1.15473	0.157437	1
GCST90274846	ieu-b-2	Alzheimer's disease	Tumor necrosis factor ligand superfamily member 12	MR Egger	22	0.0433951	0.0918145	-0.136561	0.223352	1.04435	0.872353	1.25026	0.641588	1
GCST90274846	ieu-b-2	Alzheimer's disease	Tumor necrosis factor ligand superfamily member 12	Weighted median	22	0.0684214	0.0638246	-0.0566748	0.193518	1.07082	0.944901	1.21351	0.28371	1
GCST90274846	ieu-b-2	Alzheimer's disease	Tumor necrosis factor ligand superfamily member 12	Weighted mode	22	0.0716955	0.0676307	-0.0608608	0.204252	1.07433	0.940954	1.22661	0.301139	1
GCST90274847	ieu-b-2	Alzheimer's disease	Urokinase-type plasminogen activator	Inverse variance weighted	20	0.0645457	0.0476831	-0.0289133	0.158005	1.06667	0.971501	1.17117	0.175852	1
GCST90274847	ieu-b-2	Alzheimer's disease	Urokinase-type plasminogen activator	MR Egger	20	-0.050728	0.103749	-0.254076	0.15262	0.950537	0.775633	1.16488	0.630782	1
GCST90274847	ieu-b-2	Alzheimer's disease	Urokinase-type plasminogen activator	Weighted median	20	0.0486732	0.0632795	-0.0753546	0.172701	1.04988	0.927415	1.18851	0.441788	1
GCST90274847	ieu-b-2	Alzheimer's disease	Urokinase-type plasminogen activator	Weighted mode	20	0.0547309	0.0856968	-0.113235	0.222697	1.05626	0.892941	1.24944	0.53067	1
GCST90274848	ieu-b-2	Alzheimer's disease	Vascular endothelial growth factor A	Inverse variance weighted	18	-0.0586012	0.0357866	-0.128743	0.0115406	0.943083	0.8792	1.01161	0.101522	1
GCST90274848	ieu-b-2	Alzheimer's disease	Vascular endothelial growth factor A	MR Egger	18	-0.0496969	0.0532899	-0.154145	0.0547513	0.951518	0.857148	1.05628	0.364899	1
GCST90274848	ieu-b-2	Alzheimer's disease	Vascular endothelial growth factor A	Weighted median	18	-0.0469287	0.0329775	-0.111565	0.0177073	0.954155	0.894434	1.01786	0.154722	1
GCST90274848	ieu-b-2	Alzheimer's disease	Vascular endothelial growth factor A	Weighted mode	18	-0.0422614	0.0315134	-0.104028	0.0195049	0.958619	0.9012	1.0197	0.197545	1

## Sheet: ST4
Supplementary Table 4: Mendelian randomization results of 91 inflammatory proteins associated with Amyotrophic lateral sclerosis.
ID-Exposure	ID-Outcome	Outcome	Exposure	Methods	Number of SNPs	Beta	SE	LOW-CI	UP-CI	OR	OR-LCI 95	OR-UCI 95	P-val	P-FDR
GCST90274758	ieu-a-1085	Amyotrophic lateral sclerosis	Eukaryotic translation initiation factor 4E-binding protein 1	Inverse variance weighted	9	0.0146889	0.0254518	-0.0351967	0.0645744	1.0148	0.965416	1.0667	0.563855	1
GCST90274758	ieu-a-1085	Amyotrophic lateral sclerosis	Eukaryotic translation initiation factor 4E-binding protein 1	MR Egger	9	0.0443477	0.0806372	-0.113701	0.202397	1.04535	0.892525	1.22433	0.599443	1
GCST90274758	ieu-a-1085	Amyotrophic lateral sclerosis	Eukaryotic translation initiation factor 4E-binding protein 1	Weighted median	9	0.0512219	0.0225771	0.00697085	0.0954729	1.05256	1.007	1.10018	0.023283	1
GCST90274758	ieu-a-1085	Amyotrophic lateral sclerosis	Eukaryotic translation initiation factor 4E-binding protein 1	Weighted mode	9	0.0583439	0.0258973	0.00758512	0.109103	1.06008	1.00761	1.11528	0.0543216	1
GCST90274759	ieu-a-1085	Amyotrophic lateral sclerosis	Adenosine Deaminase	Inverse variance weighted	8	0.00608655	0.0067482	-0.00713993	0.019313	1.00611	0.992886	1.0195	0.367083	1
GCST90274759	ieu-a-1085	Amyotrophic lateral sclerosis	Adenosine Deaminase	MR Egger	8	0.00308868	0.00813859	-0.012863	0.0190403	1.00309	0.987219	1.01922	0.717378	1
GCST90274759	ieu-a-1085	Amyotrophic lateral sclerosis	Adenosine Deaminase	Weighted median	8	0.00566774	0.0065499	-0.00717007	0.0185055	1.00568	0.992856	1.01868	0.386865	1
GCST90274759	ieu-a-1085	Amyotrophic lateral sclerosis	Adenosine Deaminase	Weighted mode	8	0.00554748	0.00699569	-0.00816407	0.019259	1.00556	0.991869	1.01945	0.45382	1
GCST90274760	ieu-a-1085	Amyotrophic lateral sclerosis	Artemin	Inverse variance weighted	16	0.00106214	0.0146546	-0.0276608	0.0297851	1.00106	0.972718	1.03023	0.942221	1
GCST90274760	ieu-a-1085	Amyotrophic lateral sclerosis	Artemin	MR Egger	16	0.0819553	0.0507073	-0.017431	0.181342	1.08541	0.98272	1.19882	0.128345	1
GCST90274760	ieu-a-1085	Amyotrophic lateral sclerosis	Artemin	Weighted median	16	0.016725	0.0195956	-0.0216824	0.0551325	1.01687	0.978551	1.05668	0.393378	1
GCST90274760	ieu-a-1085	Amyotrophic lateral sclerosis	Artemin	Weighted mode	16	0.035151	0.0407723	-0.0447628	0.115065	1.03578	0.956224	1.12195	0.40219	1
GCST90274761	ieu-a-1085	Amyotrophic lateral sclerosis	Axin-1	Inverse variance weighted	6	-0.00230324	0.021785	-0.0450019	0.0403954	0.997699	0.955996	1.04122	0.9158	1
GCST90274761	ieu-a-1085	Amyotrophic lateral sclerosis	Axin-1	MR Egger	6	-0.0381018	0.0674799	-0.170362	0.0941588	0.962615	0.843359	1.09873	0.602479	1
GCST90274761	ieu-a-1085	Amyotrophic lateral sclerosis	Axin-1	Weighted median	6	-0.0183192	0.0272871	-0.0718019	0.0351635	0.981848	0.930715	1.03579	0.501998	1
GCST90274761	ieu-a-1085	Amyotrophic lateral sclerosis	Axin-1	Weighted mode	6	-0.0335351	0.0421494	-0.116148	0.0490777	0.967021	0.890343	1.0503	0.462332	1
GCST90274762	ieu-a-1085	Amyotrophic lateral sclerosis	beta-nerve growth factor	Inverse variance weighted	16	0.0317428	0.0159325	0.000515117	0.0629704	1.03225	1.00052	1.065	0.0463347	1
GCST90274762	ieu-a-1085	Amyotrophic lateral sclerosis	beta-nerve growth factor	MR Egger	16	-0.0301664	0.0500884	-0.12834	0.0680069	0.970284	0.879555	1.07037	0.556629	1
GCST90274762	ieu-a-1085	Amyotrophic lateral sclerosis	beta-nerve growth factor	Weighted median	16	0.0151977	0.0207431	-0.0254588	0.0558541	1.01531	0.974863	1.05744	0.463764	1
GCST90274762	ieu-a-1085	Amyotrophic lateral sclerosis	beta-nerve growth factor	Weighted mode	16	0.0916721	0.0501226	-0.00656823	0.189912	1.09601	0.993453	1.20914	0.0873563	1
GCST90274763	ieu-a-1085	Amyotrophic lateral sclerosis	Caspase 8	Inverse variance weighted	10	0.0378361	0.016047	0.00638392	0.0692882	1.03856	1.0064	1.07175	0.0183823	1
GCST90274763	ieu-a-1085	Amyotrophic lateral sclerosis	Caspase 8	MR Egger	10	0.0210865	0.0330543	-0.0436999	0.0858728	1.02131	0.957241	1.08967	0.541341	1
GCST90274763	ieu-a-1085	Amyotrophic lateral sclerosis	Caspase 8	Weighted median	10	0.0361083	0.0213399	-0.00571787	0.0779344	1.03677	0.994298	1.08105	0.0906352	1
GCST90274763	ieu-a-1085	Amyotrophic lateral sclerosis	Caspase 8	Weighted mode	10	0.0216904	0.0245493	-0.0264262	0.0698069	1.02193	0.97392	1.0723	0.399928	1
GCST90274764	ieu-a-1085	Amyotrophic lateral sclerosis	Eotaxin	Inverse variance weighted	14	0.0213376	0.0183762	-0.0146796	0.0573549	1.02157	0.985428	1.05903	0.245578	1
GCST90274764	ieu-a-1085	Amyotrophic lateral sclerosis	Eotaxin	MR Egger	14	0.0641259	0.0368798	-0.0081586	0.13641	1.06623	0.991875	1.14615	0.107638	1
GCST90274764	ieu-a-1085	Amyotrophic lateral sclerosis	Eotaxin	Weighted median	14	0.0441421	0.0164657	0.0118694	0.0764148	1.04513	1.01194	1.07941	0.00734339	1
GCST90274764	ieu-a-1085	Amyotrophic lateral sclerosis	Eotaxin	Weighted mode	14	0.0528641	0.018649	0.0163121	0.089416	1.05429	1.01645	1.09354	0.0140636	1
GCST90274765	ieu-a-1085	Amyotrophic lateral sclerosis	C-C motif chemokine 19	Inverse variance weighted	16	0.0112133	0.0117786	-0.0118727	0.0342994	1.01128	0.988197	1.03489	0.341094	1
GCST90274765	ieu-a-1085	Amyotrophic lateral sclerosis	C-C motif chemokine 19	MR Egger	16	-0.0051991	0.0202139	-0.0448184	0.0344202	0.994814	0.956171	1.03502	0.800763	1
GCST90274765	ieu-a-1085	Amyotrophic lateral sclerosis	C-C motif chemokine 19	Weighted median	16	0.0132627	0.0144708	-0.0151001	0.0416255	1.01335	0.985013	1.0425	0.359396	1
GCST90274765	ieu-a-1085	Amyotrophic lateral sclerosis	C-C motif chemokine 19	Weighted mode	16	0.0156077	0.0168316	-0.0173823	0.0485977	1.01573	0.982768	1.0498	0.36846	1
GCST90274766	ieu-a-1085	Amyotrophic lateral sclerosis	C-C motif chemokine 20	Inverse variance weighted	17	0.0154869	0.0201484	-0.0240039	0.0549777	1.01561	0.976282	1.05652	0.442106	1
GCST90274766	ieu-a-1085	Amyotrophic lateral sclerosis	C-C motif chemokine 20	MR Egger	17	-0.0799404	0.05093	-0.179763	0.0198825	0.923171	0.835468	1.02008	0.137356	1
GCST90274766	ieu-a-1085	Amyotrophic lateral sclerosis	C-C motif chemokine 20	Weighted median	17	0.0197317	0.0213267	-0.0220687	0.061532	1.01993	0.978173	1.06346	0.354857	1
GCST90274766	ieu-a-1085	Amyotrophic lateral sclerosis	C-C motif chemokine 20	Weighted mode	17	0.0294982	0.0392435	-0.0474191	0.106415	1.02994	0.953688	1.11228	0.463164	1
GCST90274767	ieu-a-1085	Amyotrophic lateral sclerosis	C-C motif chemokine 23	Inverse variance weighted	20	-0.0116057	0.00847536	-0.0282174	0.00500602	0.988461	0.972177	1.00502	0.170892	1
GCST90274767	ieu-a-1085	Amyotrophic lateral sclerosis	C-C motif chemokine 23	MR Egger	20	-0.0130762	0.0121988	-0.0369859	0.0108335	0.987009	0.96369	1.01089	0.297916	1
GCST90274767	ieu-a-1085	Amyotrophic lateral sclerosis	C-C motif chemokine 23	Weighted median	20	-0.0148986	0.00963872	-0.0337905	0.00399332	0.985212	0.966774	1.004	0.122177	1
GCST90274767	ieu-a-1085	Amyotrophic lateral sclerosis	C-C motif chemokine 23	Weighted mode	20	-0.0164463	0.00967643	-0.0354121	0.00251948	0.983688	0.965208	1.00252	0.105515	1
GCST90274768	ieu-a-1085	Amyotrophic lateral sclerosis	C-C motif chemokine 25	Inverse variance weighted	19	-0.00331657	0.00652735	-0.0161102	0.00947704	0.996689	0.984019	1.00952	0.611381	1
GCST90274768	ieu-a-1085	Amyotrophic lateral sclerosis	C-C motif chemokine 25	MR Egger	19	-0.00667962	0.00813293	-0.0226202	0.00926093	0.993343	0.977634	1.0093	0.422842	1
GCST90274768	ieu-a-1085	Amyotrophic lateral sclerosis	C-C motif chemokine 25	Weighted median	19	-0.00582139	0.00568072	-0.0169556	0.00531281	0.994196	0.983187	1.00533	0.305475	1
GCST90274768	ieu-a-1085	Amyotrophic lateral sclerosis	C-C motif chemokine 25	Weighted mode	19	-0.00646793	0.00571089	-0.0176613	0.00472541	0.993553	0.982494	1.00474	0.27226	1
GCST90274769	ieu-a-1085	Amyotrophic lateral sclerosis	C-C motif chemokine 28	Inverse variance weighted	15	0.0126246	0.0147911	-0.016366	0.0416151	1.0127	0.983767	1.04249	0.393369	1
GCST90274769	ieu-a-1085	Amyotrophic lateral sclerosis	C-C motif chemokine 28	MR Egger	15	0.0481114	0.0358409	-0.0221369	0.11836	1.04929	0.978106	1.12565	0.202453	1
GCST90274769	ieu-a-1085	Amyotrophic lateral sclerosis	C-C motif chemokine 28	Weighted median	15	0.0148458	0.0186369	-0.0216826	0.0513742	1.01496	0.978551	1.05272	0.425695	1
GCST90274769	ieu-a-1085	Amyotrophic lateral sclerosis	C-C motif chemokine 28	Weighted mode	15	0.0286251	0.0315034	-0.0331216	0.0903718	1.02904	0.967421	1.09458	0.378919	1
GCST90274770	ieu-a-1085	Amyotrophic lateral sclerosis	C-C motif chemokine 4	Inverse variance weighted	11	-0.00989869	0.0151493	-0.0395914	0.019794	0.99015	0.961182	1.01999	0.513493	1
GCST90274770	ieu-a-1085	Amyotrophic lateral sclerosis	C-C motif chemokine 4	MR Egger	11	-0.0214657	0.0237193	-0.0679555	0.0250241	0.978763	0.934302	1.02534	0.389055	1
GCST90274770	ieu-a-1085	Amyotrophic lateral sclerosis	C-C motif chemokine 4	Weighted median	11	-0.0217485	0.0124402	-0.0461313	0.00263426	0.978486	0.954917	1.00264	0.0804214	1
GCST90274770	ieu-a-1085	Amyotrophic lateral sclerosis	C-C motif chemokine 4	Weighted mode	11	-0.0225619	0.0131963	-0.0484267	0.00330288	0.977691	0.952727	1.00331	0.118112	1
GCST90274771	ieu-a-1085	Amyotrophic lateral sclerosis	Natural killer cell receptor 2B4	Inverse variance weighted	18	0.00616933	0.01016	-0.0137444	0.026083	1.00619	0.98635	1.02643	0.543709	1
GCST90274771	ieu-a-1085	Amyotrophic lateral sclerosis	Natural killer cell receptor 2B4	MR Egger	18	0.0439298	0.0224871	-0.000144805	0.0880045	1.04491	0.999855	1.09199	0.0684668	1
GCST90274771	ieu-a-1085	Amyotrophic lateral sclerosis	Natural killer cell receptor 2B4	Weighted median	18	0.019639	0.0142097	-0.00821196	0.04749	1.01983	0.991822	1.04864	0.166945	1
GCST90274771	ieu-a-1085	Amyotrophic lateral sclerosis	Natural killer cell receptor 2B4	Weighted mode	18	0.0262833	0.0168449	-0.00673266	0.0592993	1.02663	0.99329	1.06109	0.137107	1
GCST90274772	ieu-a-1085	Amyotrophic lateral sclerosis	CD40L receptor	Inverse variance weighted	15	-0.00649944	0.00811145	-0.0223979	0.00939901	0.993522	0.977851	1.00944	0.422977	1
GCST90274772	ieu-a-1085	Amyotrophic lateral sclerosis	CD40L receptor	MR Egger	15	-0.0175804	0.0108043	-0.0387568	0.00359593	0.982573	0.961985	1.0036	0.127683	1
GCST90274772	ieu-a-1085	Amyotrophic lateral sclerosis	CD40L receptor	Weighted median	15	-0.0116656	0.00855517	-0.0284337	0.00510254	0.988402	0.971967	1.00512	0.172702	1
GCST90274772	ieu-a-1085	Amyotrophic lateral sclerosis	CD40L receptor	Weighted mode	15	-0.0099652	0.00863839	-0.0268964	0.00696604	0.990084	0.973462	1.00699	0.267981	1
GCST90274773	ieu-a-1085	Amyotrophic lateral sclerosis	T-cell surface glycoprotein CD5	Inverse variance weighted	21	-0.0187666	0.0142587	-0.0467136	0.0091805	0.981408	0.954361	1.00922	0.188124	1
GCST90274773	ieu-a-1085	Amyotrophic lateral sclerosis	T-cell surface glycoprotein CD5	MR Egger	21	-0.045293	0.040645	-0.124957	0.0343713	0.955717	0.882535	1.03497	0.279026	1
GCST90274773	ieu-a-1085	Amyotrophic lateral sclerosis	T-cell surface glycoprotein CD5	Weighted median	21	-0.0308534	0.0147193	-0.0597033	-0.00200361	0.969618	0.942044	0.997998	0.0360715	1
GCST90274773	ieu-a-1085	Amyotrophic lateral sclerosis	T-cell surface glycoprotein CD5	Weighted mode	21	-0.0330069	0.0193918	-0.0710149	0.00500097	0.967532	0.931448	1.00501	0.104229	1
GCST90274774	ieu-a-1085	Amyotrophic lateral sclerosis	T-cell surface glycoprotein CD6 isoform	Inverse variance weighted	12	0.00382298	0.00612528	-0.00818256	0.0158285	1.00383	0.991851	1.01595	0.532541	1
GCST90274774	ieu-a-1085	Amyotrophic lateral sclerosis	T-cell surface glycoprotein CD6 isoform	MR Egger	12	-0.00244237	0.00858754	-0.019274	0.0143892	0.997561	0.980911	1.01449	0.781899	1
GCST90274774	ieu-a-1085	Amyotrophic lateral sclerosis	T-cell surface glycoprotein CD6 isoform	Weighted median	12	0.00348385	0.00661853	-0.00948847	0.0164562	1.00349	0.990556	1.01659	0.598626	1
GCST90274774	ieu-a-1085	Amyotrophic lateral sclerosis	T-cell surface glycoprotein CD6 isoform	Weighted mode	12	0.00333443	0.00614743	-0.00871454	0.0153834	1.00334	0.991323	1.0155	0.598353	1
GCST90274775	ieu-a-1085	Amyotrophic lateral sclerosis	CUB domain-containing protein 1	Inverse variance weighted	20	-0.00403332	0.00999586	-0.0236252	0.0155586	0.995975	0.976652	1.01568	0.686581	1
GCST90274775	ieu-a-1085	Amyotrophic lateral sclerosis	CUB domain-containing protein 1	MR Egger	20	-0.0221119	0.0192564	-0.0598544	0.0156307	0.978131	0.941902	1.01575	0.265883	1
GCST90274775	ieu-a-1085	Amyotrophic lateral sclerosis	CUB domain-containing protein 1	Weighted median	20	-0.00865989	0.0130891	-0.0343145	0.0169947	0.991377	0.966268	1.01714	0.508221	1
GCST90274775	ieu-a-1085	Amyotrophic lateral sclerosis	CUB domain-containing protein 1	Weighted mode	20	-0.0091477	0.0122457	-0.0331493	0.0148539	0.990894	0.967394	1.01496	0.464201	1
GCST90274776	ieu-a-1085	Amyotrophic lateral sclerosis	Macrophage colony-stimulating factor 1	Inverse variance weighted	16	-0.00856223	0.0125858	-0.0332303	0.0161058	0.991474	0.967316	1.01624	0.496307	1
GCST90274776	ieu-a-1085	Amyotrophic lateral sclerosis	Macrophage colony-stimulating factor 1	MR Egger	16	-0.0594987	0.0328064	-0.123799	0.00480185	0.942237	0.883557	1.00481	0.0912221	1
GCST90274776	ieu-a-1085	Amyotrophic lateral sclerosis	Macrophage colony-stimulating factor 1	Weighted median	16	-0.018534	0.0168753	-0.0516096	0.0145416	0.981637	0.9497	1.01465	0.272077	1
GCST90274776	ieu-a-1085	Amyotrophic lateral sclerosis	Macrophage colony-stimulating factor 1	Weighted mode	16	-0.0209437	0.0185516	-0.0573048	0.0154174	0.979274	0.944306	1.01554	0.276655	1
GCST90274777	ieu-a-1085	Amyotrophic lateral sclerosis	Cystatin D	Inverse variance weighted	30	-0.000313039	0.00536383	-0.0108261	0.0102001	0.999687	0.989232	1.01025	0.953461	1
GCST90274777	ieu-a-1085	Amyotrophic lateral sclerosis	Cystatin D	MR Egger	30	-0.0143841	0.00729509	-0.0286825	-8.57094e-05	0.985719	0.971725	0.999914	0.0585915	1
GCST90274777	ieu-a-1085	Amyotrophic lateral sclerosis	Cystatin D	Weighted median	30	-0.0085556	0.00647379	-0.0212442	0.00413302	0.991481	0.97898	1.00414	0.186309	1
GCST90274777	ieu-a-1085	Amyotrophic lateral sclerosis	Cystatin D	Weighted mode	30	-0.00853004	0.00563353	-0.0195718	0.00251167	0.991506	0.980619	1.00251	0.14081	1
GCST90274778	ieu-a-1085	Amyotrophic lateral sclerosis	Fractalkine	Inverse variance weighted	14	-0.00744651	0.0186648	-0.0440295	0.0291365	0.992581	0.956926	1.02957	0.689922	1
GCST90274778	ieu-a-1085	Amyotrophic lateral sclerosis	Fractalkine	MR Egger	14	0.125506	0.0554688	0.0167869	0.234225	1.13372	1.01693	1.26393	0.0430058	1
GCST90274778	ieu-a-1085	Amyotrophic lateral sclerosis	Fractalkine	Weighted median	14	-0.0015919	0.0226886	-0.0460615	0.0428777	0.998409	0.954983	1.04381	0.944064	1
GCST90274778	ieu-a-1085	Amyotrophic lateral sclerosis	Fractalkine	Weighted mode	14	-2.53987e-05	0.039376	-0.0772023	0.0771515	0.999975	0.925703	1.08021	0.999495	1
GCST90274779	ieu-a-1085	Amyotrophic lateral sclerosis	C-X-C motif chemokine 1	Inverse variance weighted	11	-0.00422032	0.0151998	-0.034012	0.0255713	0.995789	0.96656	1.0259	0.781277	1
GCST90274779	ieu-a-1085	Amyotrophic lateral sclerosis	C-X-C motif chemokine 1	MR Egger	11	0.0035733	0.025122	-0.0456658	0.0528124	1.00358	0.955361	1.05423	0.890025	1
GCST90274779	ieu-a-1085	Amyotrophic lateral sclerosis	C-X-C motif chemokine 1	Weighted median	11	-0.000734068	0.0119575	-0.0241708	0.0227027	0.999266	0.976119	1.02296	0.951049	1
GCST90274779	ieu-a-1085	Amyotrophic lateral sclerosis	C-X-C motif chemokine 1	Weighted mode	11	-0.000656488	0.0127966	-0.0257379	0.0244249	0.999344	0.97459	1.02473	0.960096	1
GCST90274780	ieu-a-1085	Amyotrophic lateral sclerosis	C-X-C motif chemokine 10	Inverse variance weighted	19	-0.00132388	0.0142256	-0.0292061	0.0265583	0.998677	0.971216	1.02691	0.925854	1
GCST90274780	ieu-a-1085	Amyotrophic lateral sclerosis	C-X-C motif chemokine 10	MR Egger	19	0.06998	0.0313122	0.0086081	0.131352	1.07249	1.00865	1.14037	0.0391348	1
GCST90274780	ieu-a-1085	Amyotrophic lateral sclerosis	C-X-C motif chemokine 10	Weighted median	19	0.00724042	0.0181426	-0.0283191	0.0428	1.00727	0.972078	1.04373	0.689832	1
GCST90274780	ieu-a-1085	Amyotrophic lateral sclerosis	C-X-C motif chemokine 10	Weighted mode	19	-0.0414023	0.032111	-0.10434	0.0215353	0.959443	0.900919	1.02177	0.2136	1
GCST90274781	ieu-a-1085	Amyotrophic lateral sclerosis	C-X-C motif chemokine 11	Inverse variance weighted	20	-0.0247168	0.0121261	-0.0484841	-0.00094962	0.975586	0.952673	0.999051	0.0415188	1
GCST90274781	ieu-a-1085	Amyotrophic lateral sclerosis	C-X-C motif chemokine 11	MR Egger	20	0.00882248	0.0326526	-0.0551767	0.0728216	1.00886	0.946318	1.07554	0.790086	1
GCST90274781	ieu-a-1085	Amyotrophic lateral sclerosis	C-X-C motif chemokine 11	Weighted median	20	-0.0152572	0.0150918	-0.0448371	0.0143228	0.984859	0.956153	1.01443	0.312037	1
GCST90274781	ieu-a-1085	Amyotrophic lateral sclerosis	C-X-C motif chemokine 11	Weighted mode	20	-0.0242667	0.017455	-0.0584785	0.00994513	0.976025	0.943199	1.00999	0.180528	1
GCST90274782	ieu-a-1085	Amyotrophic lateral sclerosis	C-X-C motif chemokine 5	Inverse variance weighted	13	0.0132603	0.00854736	-0.00349252	0.0300131	1.01335	0.996514	1.03047	0.120808	1
GCST90274782	ieu-a-1085	Amyotrophic lateral sclerosis	C-X-C motif chemokine 5	MR Egger	13	0.0176257	0.0125761	-0.0070235	0.042275	1.01778	0.993001	1.04318	0.188637	1
GCST90274782	ieu-a-1085	Amyotrophic lateral sclerosis	C-X-C motif chemokine 5	Weighted median	13	0.0169387	0.0101873	-0.00302834	0.0369058	1.01708	0.996976	1.0376	0.0963659	1
GCST90274782	ieu-a-1085	Amyotrophic lateral sclerosis	C-X-C motif chemokine 5	Weighted mode	13	0.0154606	0.0109164	-0.00593544	0.0368567	1.01558	0.994082	1.03754	0.182124	1
GCST90274783	ieu-a-1085	Amyotrophic lateral sclerosis	C-X-C motif chemokine 6	Inverse variance weighted	10	0.00624177	0.00909377	-0.011582	0.0240656	1.00626	0.988485	1.02436	0.492474	1
GCST90274783	ieu-a-1085	Amyotrophic lateral sclerosis	C-X-C motif chemokine 6	MR Egger	10	0.0142669	0.0126574	-0.0105416	0.0390753	1.01437	0.989514	1.03985	0.292346	1
GCST90274783	ieu-a-1085	Amyotrophic lateral sclerosis	C-X-C motif chemokine 6	Weighted median	10	0.00769195	0.00720296	-0.00642585	0.0218097	1.00772	0.993595	1.02205	0.285571	1
GCST90274783	ieu-a-1085	Amyotrophic lateral sclerosis	C-X-C motif chemokine 6	Weighted mode	10	0.00741373	0.0075627	-0.00740916	0.0222366	1.00744	0.992618	1.02249	0.352552	1
GCST90274784	ieu-a-1085	Amyotrophic lateral sclerosis	C-X-C motif chemokine 9	Inverse variance weighted	18	-0.0218902	0.0177308	-0.0566425	0.0128621	0.978348	0.944932	1.01295	0.216983	1
GCST90274784	ieu-a-1085	Amyotrophic lateral sclerosis	C-X-C motif chemokine 9	MR Egger	18	0.00806656	0.0499194	-0.0897754	0.105908	1.0081	0.914136	1.11172	0.87365	1
GCST90274784	ieu-a-1085	Amyotrophic lateral sclerosis	C-X-C motif chemokine 9	Weighted median	18	0.00139673	0.0186138	-0.0350863	0.0378798	1.0014	0.965522	1.03861	0.940185	1
GCST90274784	ieu-a-1085	Amyotrophic lateral sclerosis	C-X-C motif chemokine 9	Weighted mode	18	-0.0125972	0.0215018	-0.0547407	0.0295464	0.987482	0.946731	1.02999	0.565665	1
GCST90274785	ieu-a-1085	Amyotrophic lateral sclerosis	Delta and Notch-like epidermal growth factor-related receptor	Inverse variance weighted	15	0.00820059	0.0126769	-0.0166462	0.0330473	1.00823	0.983492	1.0336	0.517702	1
GCST90274785	ieu-a-1085	Amyotrophic lateral sclerosis	Delta and Notch-like epidermal growth factor-related receptor	MR Egger	15	0.0553553	0.025858	0.00467367	0.106037	1.05692	1.00468	1.11186	0.0518245	1
GCST90274785	ieu-a-1085	Amyotrophic lateral sclerosis	Delta and Notch-like epidermal growth factor-related receptor	Weighted median	15	0.0156078	0.0143491	-0.0125165	0.0437321	1.01573	0.987561	1.0447	0.276721	1
GCST90274785	ieu-a-1085	Amyotrophic lateral sclerosis	Delta and Notch-like epidermal growth factor-related receptor	Weighted mode	15	0.0177115	0.0142001	-0.0101207	0.0455437	1.01787	0.98993	1.0466	0.232757	1
GCST90274786	ieu-a-1085	Amyotrophic lateral sclerosis	Protein S100-A12	Inverse variance weighted	15	-0.0236942	0.0131919	-0.0495503	0.00216197	0.976584	0.951657	1.00216	0.0724765	1
GCST90274786	ieu-a-1085	Amyotrophic lateral sclerosis	Protein S100-A12	MR Egger	15	-0.0143564	0.0298862	-0.0729333	0.0442205	0.985746	0.929663	1.04521	0.638947	1
GCST90274786	ieu-a-1085	Amyotrophic lateral sclerosis	Protein S100-A12	Weighted median	15	-0.0353674	0.018073	-0.0707904	5.56839e-05	0.965251	0.931657	1.00006	0.050357	1
GCST90274786	ieu-a-1085	Amyotrophic lateral sclerosis	Protein S100-A12	Weighted mode	15	-0.0406581	0.0200029	-0.0798638	-0.00145247	0.960157	0.923242	0.998549	0.0615104	1
GCST90274787	ieu-a-1085	Amyotrophic lateral sclerosis	Fibroblast growth factor 19	Inverse variance weighted	16	-0.0152851	0.0141051	-0.0429311	0.0123609	0.984831	0.957977	1.01244	0.278516	1
GCST90274787	ieu-a-1085	Amyotrophic lateral sclerosis	Fibroblast growth factor 19	MR Egger	16	0.0104315	0.0433273	-0.0744899	0.095353	1.01049	0.928217	1.10005	0.81323	1
GCST90274787	ieu-a-1085	Amyotrophic lateral sclerosis	Fibroblast growth factor 19	Weighted median	16	-0.0222147	0.0200519	-0.0615165	0.0170871	0.97803	0.940337	1.01723	0.267922	1
GCST90274787	ieu-a-1085	Amyotrophic lateral sclerosis	Fibroblast growth factor 19	Weighted mode	16	0.000348944	0.0360706	-0.0703495	0.0710474	1.00035	0.932068	1.07363	0.992409	1
GCST90274788	ieu-a-1085	Amyotrophic lateral sclerosis	Fibroblast growth factor 21	Inverse variance weighted	11	0.00142039	0.0206612	-0.0390756	0.0419164	1.00142	0.961678	1.04281	0.945191	1
GCST90274788	ieu-a-1085	Amyotrophic lateral sclerosis	Fibroblast growth factor 21	MR Egger	11	0.0680147	0.0483053	-0.0266637	0.162693	1.07038	0.973689	1.17668	0.192717	1
GCST90274788	ieu-a-1085	Amyotrophic lateral sclerosis	Fibroblast growth factor 21	Weighted median	11	-0.00275874	0.0176538	-0.0373601	0.0318426	0.997245	0.963329	1.03236	0.875821	1
GCST90274788	ieu-a-1085	Amyotrophic lateral sclerosis	Fibroblast growth factor 21	Weighted mode	11	0.0013343	0.0181455	-0.0342308	0.0368995	1.00134	0.966348	1.03759	0.942832	1
GCST90274789	ieu-a-1085	Amyotrophic lateral sclerosis	Fibroblast growth factor 23	Inverse variance weighted	14	0.0112304	0.0163559	-0.0208273	0.043288	1.01129	0.979388	1.04424	0.49232	1
GCST90274789	ieu-a-1085	Amyotrophic lateral sclerosis	Fibroblast growth factor 23	MR Egger	14	-0.00619204	0.0528062	-0.109692	0.097308	0.993827	0.89611	1.1022	0.908594	1
GCST90274789	ieu-a-1085	Amyotrophic lateral sclerosis	Fibroblast growth factor 23	Weighted median	14	0.00889798	0.0205615	-0.0314025	0.0491985	1.00894	0.969085	1.05043	0.665196	1
GCST90274789	ieu-a-1085	Amyotrophic lateral sclerosis	Fibroblast growth factor 23	Weighted mode	14	0.00217507	0.0289734	-0.0546128	0.058963	1.00218	0.946852	1.06074	0.941301	1
GCST90274790	ieu-a-1085	Amyotrophic lateral sclerosis	Fibroblast growth factor 5	Inverse variance weighted	17	0.00969474	0.00713835	-0.00429643	0.0236859	1.00974	0.995713	1.02397	0.174425	1
GCST90274790	ieu-a-1085	Amyotrophic lateral sclerosis	Fibroblast growth factor 5	MR Egger	17	0.00517889	0.00994231	-0.014308	0.0246658	1.00519	0.985794	1.02497	0.610045	1
GCST90274790	ieu-a-1085	Amyotrophic lateral sclerosis	Fibroblast growth factor 5	Weighted median	17	0.00744846	0.00713034	-0.00652701	0.0214239	1.00748	0.993494	1.02166	0.296201	1
GCST90274790	ieu-a-1085	Amyotrophic lateral sclerosis	Fibroblast growth factor 5	Weighted mode	17	0.00690563	0.00690984	-0.00663765	0.0204489	1.00693	0.993384	1.02066	0.33248	1
GCST90274791	ieu-a-1085	Amyotrophic lateral sclerosis	Fms-related tyrosine kinase 3 ligand	Inverse variance weighted	24	-0.00792695	0.0105252	-0.0285563	0.0127024	0.992104	0.971848	1.01278	0.451365	1
GCST90274791	ieu-a-1085	Amyotrophic lateral sclerosis	Fms-related tyrosine kinase 3 ligand	MR Egger	24	-0.015527	0.0321438	-0.0785288	0.0474749	0.984593	0.924475	1.04862	0.633835	1
GCST90274791	ieu-a-1085	Amyotrophic lateral sclerosis	Fms-related tyrosine kinase 3 ligand	Weighted median	24	0.00410355	0.0152442	-0.0257751	0.0339822	1.00411	0.974554	1.03457	0.787785	1
GCST90274791	ieu-a-1085	Amyotrophic lateral sclerosis	Fms-related tyrosine kinase 3 ligand	Weighted mode	24	0.0113222	0.0235716	-0.0348782	0.0575227	1.01139	0.965723	1.05921	0.635528	1
GCST90274792	ieu-a-1085	Amyotrophic lateral sclerosis	Glial cell line-derived neurotrophic factor	Inverse variance weighted	11	0.0193383	0.0197124	-0.0192981	0.0579746	1.01953	0.980887	1.05969	0.326583	1
GCST90274792	ieu-a-1085	Amyotrophic lateral sclerosis	Glial cell line-derived neurotrophic factor	MR Egger	11	-0.0110958	0.0334106	-0.0765805	0.0543889	0.988966	0.926278	1.0559	0.747414	1
GCST90274792	ieu-a-1085	Amyotrophic lateral sclerosis	Glial cell line-derived neurotrophic factor	Weighted median	11	0.00840731	0.0143826	-0.0197825	0.0365971	1.00844	0.980412	1.03728	0.558851	1
GCST90274792	ieu-a-1085	Amyotrophic lateral sclerosis	Glial cell line-derived neurotrophic factor	Weighted mode	11	0.00430537	0.0144667	-0.0240493	0.03266	1.00431	0.976238	1.0332	0.772095	1
GCST90274793	ieu-a-1085	Amyotrophic lateral sclerosis	Hepatocyte growth factor	Inverse variance weighted	14	0.0403761	0.0154004	0.0101913	0.0705609	1.0412	1.01024	1.07311	0.00874793	1
GCST90274793	ieu-a-1085	Amyotrophic lateral sclerosis	Hepatocyte growth factor	MR Egger	14	-0.0175009	0.0364535	-0.0889497	0.0539479	0.982651	0.914892	1.05543	0.639796	1
GCST90274793	ieu-a-1085	Amyotrophic lateral sclerosis	Hepatocyte growth factor	Weighted median	14	0.0279864	0.0187575	-0.00877817	0.064751	1.02838	0.99126	1.06689	0.135695	1
GCST90274793	ieu-a-1085	Amyotrophic lateral sclerosis	Hepatocyte growth factor	Weighted mode	14	0.024721	0.0233274	-0.0210008	0.0704427	1.02503	0.979218	1.07298	0.308557	1
GCST90274794	ieu-a-1085	Amyotrophic lateral sclerosis	Interferon gamma	Inverse variance weighted	7	0.00256389	0.0297763	-0.0557977	0.0609255	1.00257	0.94573	1.06282	0.931383	1
GCST90274794	ieu-a-1085	Amyotrophic lateral sclerosis	Interferon gamma	MR Egger	7	-0.0680449	0.065842	-0.197095	0.0610054	0.934218	0.821112	1.0629	0.348762	1
GCST90274794	ieu-a-1085	Amyotrophic lateral sclerosis	Interferon gamma	Weighted median	7	-0.000172986	0.0303484	-0.0596558	0.0593099	0.999827	0.942089	1.0611	0.995452	1
GCST90274794	ieu-a-1085	Amyotrophic lateral sclerosis	Interferon gamma	Weighted mode	7	-0.0454452	0.0564382	-0.156064	0.0651736	0.955572	0.855504	1.06734	0.451413	1
GCST90274795	ieu-a-1085	Amyotrophic lateral sclerosis	Interleukin-10	Inverse variance weighted	15	-0.00974977	0.013037	-0.0353024	0.0158028	0.990298	0.965313	1.01593	0.45455	1
GCST90274795	ieu-a-1085	Amyotrophic lateral sclerosis	Interleukin-10	MR Egger	15	0.0216232	0.0305712	-0.0382963	0.0815428	1.02186	0.962428	1.08496	0.491861	1
GCST90274795	ieu-a-1085	Amyotrophic lateral sclerosis	Interleukin-10	Weighted median	15	-0.0110223	0.0172857	-0.0449023	0.0228576	0.989038	0.956091	1.02312	0.523697	1
GCST90274795	ieu-a-1085	Amyotrophic lateral sclerosis	Interleukin-10	Weighted mode	15	-0.00664847	0.0235945	-0.0528937	0.0395968	0.993374	0.948481	1.04039	0.782235	1
GCST90274796	ieu-a-1085	Amyotrophic lateral sclerosis	Interleukin-10 receptor subunit alpha	Inverse variance weighted	6	0.059791	0.0218217	0.0170203	0.102562	1.06161	1.01717	1.10801	0.00614445	1
GCST90274796	ieu-a-1085	Amyotrophic lateral sclerosis	Interleukin-10 receptor subunit alpha	MR Egger	6	0.0352468	0.0677554	-0.0975538	0.168047	1.03588	0.907053	1.18299	0.630385	1
GCST90274796	ieu-a-1085	Amyotrophic lateral sclerosis	Interleukin-10 receptor subunit alpha	Weighted median	6	0.0615171	0.0271725	0.00825907	0.114775	1.06345	1.00829	1.12162	0.0235772	1
GCST90274796	ieu-a-1085	Amyotrophic lateral sclerosis	Interleukin-10 receptor subunit alpha	Weighted mode	6	0.0736503	0.0415449	-0.00777764	0.155078	1.07643	0.992253	1.16775	0.136456	1
GCST90274797	ieu-a-1085	Amyotrophic lateral sclerosis	Interleukin-10 receptor subunit beta	Inverse variance weighted	16	0.0100056	0.00753757	-0.004768	0.0247793	1.01006	0.995243	1.02509	0.184365	1
GCST90274797	ieu-a-1085	Amyotrophic lateral sclerosis	Interleukin-10 receptor subunit beta	MR Egger	16	0.00914685	0.0108592	-0.0121372	0.0304309	1.00919	0.987936	1.0309	0.413771	1
GCST90274797	ieu-a-1085	Amyotrophic lateral sclerosis	Interleukin-10 receptor subunit beta	Weighted median	16	0.0126249	0.00813247	-0.00331477	0.0285645	1.0127	0.996691	1.02898	0.120566	1
GCST90274797	ieu-a-1085	Amyotrophic lateral sclerosis	Interleukin-10 receptor subunit beta	Weighted mode	16	0.013238	0.008761	-0.00393358	0.0304095	1.01333	0.996074	1.03088	0.151563	1
GCST90274798	ieu-a-1085	Amyotrophic lateral sclerosis	Interleukin-12 subunit beta	Inverse variance weighted	24	-0.00145118	0.00598996	-0.0131915	0.0102891	0.99855	0.986895	1.01034	0.808572	1
GCST90274798	ieu-a-1085	Amyotrophic lateral sclerosis	Interleukin-12 subunit beta	MR Egger	24	-0.000381158	0.00926314	-0.0185369	0.0177746	0.999619	0.981634	1.01793	0.967549	1
GCST90274798	ieu-a-1085	Amyotrophic lateral sclerosis	Interleukin-12 subunit beta	Weighted median	24	-0.00162481	0.00673542	-0.0148262	0.0115766	0.998377	0.985283	1.01164	0.809374	1
GCST90274798	ieu-a-1085	Amyotrophic lateral sclerosis	Interleukin-12 subunit beta	Weighted mode	24	0.000122963	0.00685971	-0.0133221	0.013568	1.00012	0.986766	1.01366	0.985853	1
GCST90274799	ieu-a-1085	Amyotrophic lateral sclerosis	Interleukin-13	Inverse variance weighted	11	0.00371027	0.0181934	-0.0319487	0.0393693	1.00372	0.968556	1.04015	0.838404	1
GCST90274799	ieu-a-1085	Amyotrophic lateral sclerosis	Interleukin-13	MR Egger	11	0.0316291	0.0509692	-0.0682706	0.131529	1.03213	0.934008	1.14057	0.550283	1
GCST90274799	ieu-a-1085	Amyotrophic lateral sclerosis	Interleukin-13	Weighted median	11	0.0169717	0.022186	-0.0265128	0.0604563	1.01712	0.973836	1.06232	0.444286	1
GCST90274799	ieu-a-1085	Amyotrophic lateral sclerosis	Interleukin-13	Weighted mode	11	0.0307296	0.0383203	-0.0443781	0.105837	1.03121	0.956592	1.11164	0.441241	1
GCST90274800	ieu-a-1085	Amyotrophic lateral sclerosis	Interleukin-15 receptor subunit alpha	Inverse variance weighted	11	0.00398293	0.0084836	-0.0126449	0.0206108	1.00399	0.987435	1.02082	0.638723	1
GCST90274800	ieu-a-1085	Amyotrophic lateral sclerosis	Interleukin-15 receptor subunit alpha	MR Egger	11	0.0206798	0.0135161	-0.00581169	0.0471714	1.0209	0.994205	1.0483	0.160369	1
GCST90274800	ieu-a-1085	Amyotrophic lateral sclerosis	Interleukin-15 receptor subunit alpha	Weighted median	11	0.00842422	0.0084473	-0.0081325	0.0249809	1.00846	0.9919	1.0253	0.318635	1
GCST90274800	ieu-a-1085	Amyotrophic lateral sclerosis	Interleukin-15 receptor subunit alpha	Weighted mode	11	0.00865502	0.00865485	-0.00830848	0.0256185	1.00869	0.991726	1.02595	0.340884	1
GCST90274801	ieu-a-1085	Amyotrophic lateral sclerosis	Interleukin-17A	Inverse variance weighted	12	-0.0232114	0.0164719	-0.0554964	0.00907346	0.977056	0.946015	1.00911	0.158789	1
GCST90274801	ieu-a-1085	Amyotrophic lateral sclerosis	Interleukin-17A	MR Egger	12	0.0223584	0.0412197	-0.0584323	0.103149	1.02261	0.943242	1.10866	0.599408	1
GCST90274801	ieu-a-1085	Amyotrophic lateral sclerosis	Interleukin-17A	Weighted median	12	-0.0134002	0.0220116	-0.0565429	0.0297426	0.986689	0.945026	1.03019	0.542673	1
GCST90274801	ieu-a-1085	Amyotrophic lateral sclerosis	Interleukin-17A	Weighted mode	12	-0.0143387	0.036076	-0.0850476	0.0563703	0.985764	0.918469	1.05799	0.698634	1
GCST90274802	ieu-a-1085	Amyotrophic lateral sclerosis	Interleukin-17C	Inverse variance weighted	18	0.00412894	0.0123492	-0.0200755	0.0283333	1.00414	0.980125	1.02874	0.738116	1
GCST90274802	ieu-a-1085	Amyotrophic lateral sclerosis	Interleukin-17C	MR Egger	18	0.0572119	0.0408627	-0.022879	0.137303	1.05888	0.977381	1.14718	0.180575	1
GCST90274802	ieu-a-1085	Amyotrophic lateral sclerosis	Interleukin-17C	Weighted median	18	0.000613371	0.0161724	-0.0310846	0.0323113	1.00061	0.969394	1.03284	0.969746	1
GCST90274802	ieu-a-1085	Amyotrophic lateral sclerosis	Interleukin-17C	Weighted mode	18	0.00586897	0.0269837	-0.0470191	0.0587571	1.00589	0.954069	1.06052	0.830408	1
GCST90274803	ieu-a-1085	Amyotrophic lateral sclerosis	Interleukin-18	Inverse variance weighted	18	0.00639984	0.0102786	-0.0137463	0.026546	1.00642	0.986348	1.0269	0.533525	1
GCST90274803	ieu-a-1085	Amyotrophic lateral sclerosis	Interleukin-18	MR Egger	18	0.00160257	0.0234419	-0.0443436	0.0475487	1.0016	0.956625	1.0487	0.946344	1
GCST90274803	ieu-a-1085	Amyotrophic lateral sclerosis	Interleukin-18	Weighted median	18	0.00310798	0.0132976	-0.0229553	0.0291712	1.00311	0.977306	1.0296	0.815198	1
GCST90274803	ieu-a-1085	Amyotrophic lateral sclerosis	Interleukin-18	Weighted mode	18	0.0011992	0.013254	-0.0247787	0.0271771	1.0012	0.975526	1.02755	0.928965	1
GCST90274804	ieu-a-1085	Amyotrophic lateral sclerosis	interleukin-18 receptor 1	Inverse variance weighted	19	-0.00438183	0.00898033	-0.0219833	0.0132196	0.995628	0.978257	1.01331	0.625595	1
GCST90274804	ieu-a-1085	Amyotrophic lateral sclerosis	interleukin-18 receptor 1	MR Egger	19	0.00150416	0.0156613	-0.029192	0.0322003	1.00151	0.97123	1.03272	0.924609	1
GCST90274804	ieu-a-1085	Amyotrophic lateral sclerosis	interleukin-18 receptor 1	Weighted median	19	-0.000295879	0.00783852	-0.0156594	0.0150676	0.999704	0.984463	1.01518	0.96989	1
GCST90274804	ieu-a-1085	Amyotrophic lateral sclerosis	interleukin-18 receptor 1	Weighted mode	19	-0.00565539	0.00648758	-0.0183711	0.00706028	0.994361	0.981797	1.00709	0.394838	1
GCST90274805	ieu-a-1085	Amyotrophic lateral sclerosis	Interleukin-1-alpha	Inverse variance weighted	9	-0.0113595	0.0165483	-0.0437942	0.0210751	0.988705	0.957151	1.0213	0.492431	1
GCST90274805	ieu-a-1085	Amyotrophic lateral sclerosis	Interleukin-1-alpha	MR Egger	9	-0.0198902	0.0331813	-0.0849256	0.0451453	0.980306	0.918581	1.04618	0.567768	1
GCST90274805	ieu-a-1085	Amyotrophic lateral sclerosis	Interleukin-1-alpha	Weighted median	9	-0.00596054	0.0177033	-0.040659	0.0287379	0.994057	0.960156	1.02915	0.73635	1
GCST90274805	ieu-a-1085	Amyotrophic lateral sclerosis	Interleukin-1-alpha	Weighted mode	9	-0.00692172	0.0182344	-0.0426612	0.0288177	0.993102	0.958236	1.02924	0.714123	1
GCST90274806	ieu-a-1085	Amyotrophic lateral sclerosis	Interleukin-2	Inverse variance weighted	15	0.00894451	0.0144583	-0.0193937	0.0372827	1.00898	0.980793	1.03799	0.536151	1
GCST90274806	ieu-a-1085	Amyotrophic lateral sclerosis	Interleukin-2	MR Egger	15	-0.024159	0.0399979	-0.102555	0.0542369	0.97613	0.902529	1.05573	0.556233	1
GCST90274806	ieu-a-1085	Amyotrophic lateral sclerosis	Interleukin-2	Weighted median	15	0.0157637	0.0207653	-0.0249363	0.0564638	1.01589	0.975372	1.05809	0.447771	1
GCST90274806	ieu-a-1085	Amyotrophic lateral sclerosis	Interleukin-2	Weighted mode	15	0.0436975	0.0372983	-0.0294072	0.116802	1.04467	0.971021	1.1239	0.260924	1
GCST90274807	ieu-a-1085	Amyotrophic lateral sclerosis	Interleukin-20	Inverse variance weighted	7	-0.0304296	0.0214145	-0.072402	0.0115428	0.970029	0.930157	1.01161	0.155322	1
GCST90274807	ieu-a-1085	Amyotrophic lateral sclerosis	Interleukin-20	MR Egger	7	-0.0140358	0.0511424	-0.114275	0.0862034	0.986062	0.892013	1.09003	0.794721	1
GCST90274807	ieu-a-1085	Amyotrophic lateral sclerosis	Interleukin-20	Weighted median	7	-0.0169138	0.0268282	-0.0694971	0.0356695	0.983228	0.932863	1.03631	0.528401	1
GCST90274807	ieu-a-1085	Amyotrophic lateral sclerosis	Interleukin-20	Weighted mode	7	-0.0169034	0.0357267	-0.0869276	0.0531209	0.983239	0.916743	1.05456	0.652842	1
GCST90274808	ieu-a-1085	Amyotrophic lateral sclerosis	Interleukin-20 receptor subunit alpha	Inverse variance weighted	9	-0.0248602	0.0215477	-0.0670937	0.0173732	0.975446	0.935108	1.01752	0.24861	1
GCST90274808	ieu-a-1085	Amyotrophic lateral sclerosis	Interleukin-20 receptor subunit alpha	MR Egger	9	-0.108737	0.057303	-0.221051	0.00357662	0.896966	0.801676	1.00358	0.0995591	1
GCST90274808	ieu-a-1085	Amyotrophic lateral sclerosis	Interleukin-20 receptor subunit alpha	Weighted median	9	-0.0179837	0.0243533	-0.0657163	0.0297488	0.982177	0.936396	1.0302	0.460241	1
GCST90274808	ieu-a-1085	Amyotrophic lateral sclerosis	Interleukin-20 receptor subunit alpha	Weighted mode	9	-0.0176779	0.0328037	-0.0819731	0.0466173	0.982477	0.921297	1.04772	0.604623	1
GCST90274809	ieu-a-1085	Amyotrophic lateral sclerosis	Interleukin-22 receptor subunit alpha-1	Inverse variance weighted	6	-0.0346381	0.0259414	-0.0854832	0.0162071	0.965955	0.918069	1.01634	0.181797	1
GCST90274809	ieu-a-1085	Amyotrophic lateral sclerosis	Interleukin-22 receptor subunit alpha-1	MR Egger	6	-0.137122	0.053982	-0.242927	-0.0313174	0.871864	0.784329	0.969168	0.063971	1
GCST90274809	ieu-a-1085	Amyotrophic lateral sclerosis	Interleukin-22 receptor subunit alpha-1	Weighted median	6	-0.0360836	0.0291375	-0.093193	0.0210258	0.96456	0.911018	1.02125	0.215571	1
GCST90274809	ieu-a-1085	Amyotrophic lateral sclerosis	Interleukin-22 receptor subunit alpha-1	Weighted mode	6	-0.0517353	0.0502951	-0.150314	0.046843	0.94958	0.860438	1.04796	0.350816	1
GCST90274810	ieu-a-1085	Amyotrophic lateral sclerosis	Interleukin-24	Inverse variance weighted	7	0.0111628	0.0207636	-0.0295338	0.0518594	1.01123	0.970898	1.05323	0.590843	1
GCST90274810	ieu-a-1085	Amyotrophic lateral sclerosis	Interleukin-24	MR Egger	7	0.0520342	0.0706333	-0.0864072	0.190476	1.05341	0.917221	1.20982	0.494408	1
GCST90274810	ieu-a-1085	Amyotrophic lateral sclerosis	Interleukin-24	Weighted median	7	0.0093018	0.0284051	-0.0463721	0.0649757	1.00935	0.954687	1.06713	0.743313	1
GCST90274810	ieu-a-1085	Amyotrophic lateral sclerosis	Interleukin-24	Weighted mode	7	0.0538448	0.0475919	-0.0394354	0.147125	1.05532	0.961332	1.1585	0.301077	1
GCST90274811	ieu-a-1085	Amyotrophic lateral sclerosis	Interleukin-2 receptor subunit beta	Inverse variance weighted	9	-0.0257639	0.0271082	-0.078896	0.0273683	0.974565	0.924136	1.02775	0.341905	1
GCST90274811	ieu-a-1085	Amyotrophic lateral sclerosis	Interleukin-2 receptor subunit beta	MR Egger	9	0.0189595	0.0648459	-0.108139	0.146058	1.01914	0.897503	1.15726	0.778474	1
GCST90274811	ieu-a-1085	Amyotrophic lateral sclerosis	Interleukin-2 receptor subunit beta	Weighted median	9	-0.0158679	0.0274949	-0.069758	0.0380222	0.984257	0.93262	1.03875	0.563857	1
GCST90274811	ieu-a-1085	Amyotrophic lateral sclerosis	Interleukin-2 receptor subunit beta	Weighted mode	9	-0.0114043	0.0426308	-0.0949607	0.0721521	0.988661	0.909409	1.07482	0.795842	1
GCST90274812	ieu-a-1085	Amyotrophic lateral sclerosis	Interleukin-33	Inverse variance weighted	9	0.00894489	0.0222454	-0.034656	0.0525458	1.00899	0.965938	1.05395	0.687609	1
GCST90274812	ieu-a-1085	Amyotrophic lateral sclerosis	Interleukin-33	MR Egger	9	0.117861	0.0861146	-0.0509235	0.286646	1.12509	0.950351	1.33195	0.21341	1
GCST90274812	ieu-a-1085	Amyotrophic lateral sclerosis	Interleukin-33	Weighted median	9	0.0402104	0.0248801	-0.00855453	0.0889754	1.04103	0.991482	1.09305	0.106058	1
GCST90274812	ieu-a-1085	Amyotrophic lateral sclerosis	Interleukin-33	Weighted mode	9	0.0519458	0.0378634	-0.0222666	0.126158	1.05332	0.97798	1.13446	0.207324	1
GCST90274813	ieu-a-1085	Amyotrophic lateral sclerosis	Interleukin-4	Inverse variance weighted	11	-0.00341693	0.0232424	-0.048972	0.0421381	0.996589	0.952208	1.04304	0.883122	1
GCST90274813	ieu-a-1085	Amyotrophic lateral sclerosis	Interleukin-4	MR Egger	11	-0.0885686	0.0766535	-0.238809	0.0616721	0.91524	0.787565	1.06361	0.277662	1
GCST90274813	ieu-a-1085	Amyotrophic lateral sclerosis	Interleukin-4	Weighted median	11	0.0265514	0.0247094	-0.0218791	0.0749818	1.02691	0.978359	1.07786	0.282578	1
GCST90274813	ieu-a-1085	Amyotrophic lateral sclerosis	Interleukin-4	Weighted mode	11	0.0360991	0.0368305	-0.0360886	0.108287	1.03676	0.964555	1.11437	0.350133	1
GCST90274814	ieu-a-1085	Amyotrophic lateral sclerosis	Interleukin-5	Inverse variance weighted	8	-0.00199008	0.0187292	-0.0386992	0.0347191	0.998012	0.96204	1.03533	0.915379	1
GCST90274814	ieu-a-1085	Amyotrophic lateral sclerosis	Interleukin-5	MR Egger	8	0.0449031	0.0576363	-0.068064	0.15787	1.04593	0.934201	1.17101	0.465542	1
GCST90274814	ieu-a-1085	Amyotrophic lateral sclerosis	Interleukin-5	Weighted median	8	0.00401723	0.0235451	-0.0421312	0.0501657	1.00403	0.958744	1.05145	0.864524	1
GCST90274814	ieu-a-1085	Amyotrophic lateral sclerosis	Interleukin-5	Weighted mode	8	0.0294454	0.0398135	-0.0485891	0.10748	1.02988	0.952573	1.11347	0.483612	1
GCST90274815	ieu-a-1085	Amyotrophic lateral sclerosis	Interleukin-6	Inverse variance weighted	5	0.0156004	0.0173017	-0.018311	0.0495118	1.01572	0.981856	1.05076	0.367234	1
GCST90274815	ieu-a-1085	Amyotrophic lateral sclerosis	Interleukin-6	MR Egger	5	0.00560547	0.0395821	-0.0719754	0.0831863	1.00562	0.930554	1.08674	0.896358	1
GCST90274815	ieu-a-1085	Amyotrophic lateral sclerosis	Interleukin-6	Weighted median	5	0.00686808	0.0188983	-0.0301727	0.0439088	1.00689	0.970278	1.04489	0.716289	1
GCST90274815	ieu-a-1085	Amyotrophic lateral sclerosis	Interleukin-6	Weighted mode	5	0.00513594	0.0212003	-0.0364165	0.0466884	1.00515	0.964239	1.0478	0.820494	1
GCST90274816	ieu-a-1085	Amyotrophic lateral sclerosis	Interleukin-7	Inverse variance weighted	13	0.0121478	0.0148641	-0.0169859	0.0412814	1.01222	0.983158	1.04215	0.413782	1
GCST90274816	ieu-a-1085	Amyotrophic lateral sclerosis	Interleukin-7	MR Egger	13	0.00519826	0.0407529	-0.0746774	0.0850739	1.00521	0.928043	1.0888	0.900803	1
GCST90274816	ieu-a-1085	Amyotrophic lateral sclerosis	Interleukin-7	Weighted median	13	0.00279281	0.0208863	-0.0381443	0.0437299	1.0028	0.962574	1.0447	0.893628	1
GCST90274816	ieu-a-1085	Amyotrophic lateral sclerosis	Interleukin-7	Weighted mode	13	-0.00779137	0.0308936	-0.0683429	0.0527601	0.992239	0.93394	1.05418	0.805154	1
GCST90274817	ieu-a-1085	Amyotrophic lateral sclerosis	Interleukin-8	Inverse variance weighted	13	-0.00107645	0.023415	-0.0469699	0.044817	0.998924	0.954116	1.04584	0.963332	1
GCST90274817	ieu-a-1085	Amyotrophic lateral sclerosis	Interleukin-8	MR Egger	13	-0.0655631	0.0624424	-0.18795	0.056824	0.93654	0.828656	1.05847	0.31625	1
GCST90274817	ieu-a-1085	Amyotrophic lateral sclerosis	Interleukin-8	Weighted median	13	-0.0130145	0.0220826	-0.0562963	0.0302673	0.98707	0.945259	1.03073	0.555622	1
GCST90274817	ieu-a-1085	Amyotrophic lateral sclerosis	Interleukin-8	Weighted mode	13	-0.0114517	0.02942	-0.069115	0.0462115	0.988614	0.933219	1.0473	0.703911	1
GCST90274818	ieu-a-1085	Amyotrophic lateral sclerosis	Latency-associated peptide transforming growth factor beta 1	Inverse variance weighted	16	-0.0137562	0.0130911	-0.0394148	0.0119024	0.986338	0.961352	1.01197	0.29335	1
GCST90274818	ieu-a-1085	Amyotrophic lateral sclerosis	Latency-associated peptide transforming growth factor beta 1	MR Egger	16	-0.0171851	0.0249893	-0.066164	0.0317939	0.982962	0.935977	1.0323	0.502878	1
GCST90274818	ieu-a-1085	Amyotrophic lateral sclerosis	Latency-associated peptide transforming growth factor beta 1	Weighted median	16	-0.02222	0.0190875	-0.0596316	0.0151915	0.978025	0.942112	1.01531	0.244379	1
GCST90274818	ieu-a-1085	Amyotrophic lateral sclerosis	Latency-associated peptide transforming growth factor beta 1	Weighted mode	16	-0.0200213	0.0250683	-0.0691551	0.0291125	0.980178	0.933182	1.02954	0.436944	1
GCST90274819	ieu-a-1085	Amyotrophic lateral sclerosis	Leukemia inhibitory factor	Inverse variance weighted	8	0.00357577	0.021084	-0.0377489	0.0449004	1.00358	0.962955	1.04592	0.865328	1
GCST90274819	ieu-a-1085	Amyotrophic lateral sclerosis	Leukemia inhibitory factor	MR Egger	8	0.112264	0.0603808	-0.00608239	0.23061	1.11881	0.993936	1.25937	0.112338	1
GCST90274819	ieu-a-1085	Amyotrophic lateral sclerosis	Leukemia inhibitory factor	Weighted median	8	0.0163564	0.0247151	-0.0320852	0.0647979	1.01649	0.968424	1.06694	0.508101	1
GCST90274819	ieu-a-1085	Amyotrophic lateral sclerosis	Leukemia inhibitory factor	Weighted mode	8	0.0358358	0.038716	-0.0400476	0.111719	1.03649	0.960744	1.1182	0.38545	1
GCST90274820	ieu-a-1085	Amyotrophic lateral sclerosis	Leukemia inhibitory factor receptor	Inverse variance weighted	12	-0.0137736	0.018259	-0.0495612	0.022014	0.986321	0.951647	1.02226	0.45064	1
GCST90274820	ieu-a-1085	Amyotrophic lateral sclerosis	Leukemia inhibitory factor receptor	MR Egger	12	-0.042464	0.0622121	-0.1644	0.0794717	0.958425	0.848403	1.08271	0.510381	1
GCST90274820	ieu-a-1085	Amyotrophic lateral sclerosis	Leukemia inhibitory factor receptor	Weighted median	12	-0.0134339	0.0234627	-0.0594208	0.032553	0.986656	0.94231	1.03309	0.56694	1
GCST90274820	ieu-a-1085	Amyotrophic lateral sclerosis	Leukemia inhibitory factor receptor	Weighted mode	12	-0.0373859	0.0407916	-0.117337	0.0425656	0.963304	0.889285	1.04348	0.379054	1
GCST90274821	ieu-a-1085	Amyotrophic lateral sclerosis	Monocyte chemoattractant protein-1	Inverse variance weighted	16	-0.000828612	0.0147534	-0.0297454	0.0280881	0.999172	0.970693	1.02849	0.955211	1
GCST90274821	ieu-a-1085	Amyotrophic lateral sclerosis	Monocyte chemoattractant protein-1	MR Egger	16	0.0307908	0.02922	-0.0264804	0.0880619	1.03127	0.973867	1.09206	0.309841	1
GCST90274821	ieu-a-1085	Amyotrophic lateral sclerosis	Monocyte chemoattractant protein-1	Weighted median	16	-0.0230849	0.0169819	-0.0563695	0.0101997	0.977179	0.94519	1.01025	0.174026	1
GCST90274821	ieu-a-1085	Amyotrophic lateral sclerosis	Monocyte chemoattractant protein-1	Weighted mode	16	0.00243803	0.0251362	-0.0468289	0.051705	1.00244	0.954251	1.05307	0.924016	1
GCST90274822	ieu-a-1085	Amyotrophic lateral sclerosis	Monocyte chemoattractant protein 2	Inverse variance weighted	18	0.000397368	0.00461627	-0.00865051	0.00944525	1.0004	0.991387	1.00949	0.931403	1
GCST90274822	ieu-a-1085	Amyotrophic lateral sclerosis	Monocyte chemoattractant protein 2	MR Egger	18	0.00199112	0.00552651	-0.00884084	0.0128231	1.00199	0.991198	1.01291	0.723346	1
GCST90274822	ieu-a-1085	Amyotrophic lateral sclerosis	Monocyte chemoattractant protein 2	Weighted median	18	0.000964904	0.00476387	-0.00837228	0.0103021	1.00097	0.991663	1.01036	0.83949	1
GCST90274822	ieu-a-1085	Amyotrophic lateral sclerosis	Monocyte chemoattractant protein 2	Weighted mode	18	0.0013309	0.00482902	-0.00813398	0.0107958	1.00133	0.991899	1.01085	0.786174	1
GCST90274823	ieu-a-1085	Amyotrophic lateral sclerosis	Monocyte chemoattractant protein-3	Inverse variance weighted	16	0.0130747	0.0140915	-0.0145446	0.040694	1.01316	0.985561	1.04153	0.353489	1
GCST90274823	ieu-a-1085	Amyotrophic lateral sclerosis	Monocyte chemoattractant protein-3	MR Egger	16	0.0490323	0.032488	-0.0146441	0.112709	1.05025	0.985463	1.11931	0.153471	1
GCST90274823	ieu-a-1085	Amyotrophic lateral sclerosis	Monocyte chemoattractant protein-3	Weighted median	16	0.0350395	0.0157161	0.00423584	0.0658431	1.03566	1.00424	1.06806	0.0257792	1
GCST90274823	ieu-a-1085	Amyotrophic lateral sclerosis	Monocyte chemoattractant protein-3	Weighted mode	16	0.0354545	0.0184898	-0.000785486	0.0716945	1.03609	0.999215	1.07433	0.074417	1
GCST90274824	ieu-a-1085	Amyotrophic lateral sclerosis	Monocyte chemoattractant protein-4	Inverse variance weighted	16	-0.00413299	0.00931898	-0.0223982	0.0141322	0.995876	0.977851	1.01423	0.657402	1
GCST90274824	ieu-a-1085	Amyotrophic lateral sclerosis	Monocyte chemoattractant protein-4	MR Egger	16	0.015631	0.0191379	-0.0218792	0.0531412	1.01575	0.978358	1.05458	0.427747	1
GCST90274824	ieu-a-1085	Amyotrophic lateral sclerosis	Monocyte chemoattractant protein-4	Weighted median	16	0.00567284	0.0129653	-0.0197391	0.0310848	1.00569	0.980454	1.03157	0.661719	1
GCST90274824	ieu-a-1085	Amyotrophic lateral sclerosis	Monocyte chemoattractant protein-4	Weighted mode	16	0.0119794	0.0145692	-0.0165761	0.040535	1.01205	0.98356	1.04137	0.423816	1
GCST90274825	ieu-a-1085	Amyotrophic lateral sclerosis	Macrophage inflammatory protein 1a	Inverse variance weighted	13	-0.0087071	0.00826772	-0.0249118	0.00749763	0.991331	0.975396	1.00753	0.292275	1
GCST90274825	ieu-a-1085	Amyotrophic lateral sclerosis	Macrophage inflammatory protein 1a	MR Egger	13	0.0032011	0.012923	-0.0221281	0.0285303	1.00321	0.978115	1.02894	0.808926	1
GCST90274825	ieu-a-1085	Amyotrophic lateral sclerosis	Macrophage inflammatory protein 1a	Weighted median	13	-0.000308354	0.00938429	-0.0187016	0.0180849	0.999692	0.981472	1.01825	0.973787	1
GCST90274825	ieu-a-1085	Amyotrophic lateral sclerosis	Macrophage inflammatory protein 1a	Weighted mode	13	-0.00318441	0.00966326	-0.0221244	0.0157556	0.996821	0.978119	1.01588	0.74743	1
GCST90274826	ieu-a-1085	Amyotrophic lateral sclerosis	Matrix metalloproteinase-1	Inverse variance weighted	13	0.0213384	0.0147315	-0.00753522	0.0502121	1.02157	0.992493	1.05149	0.147479	1
GCST90274826	ieu-a-1085	Amyotrophic lateral sclerosis	Matrix metalloproteinase-1	MR Egger	13	0.024374	0.0318924	-0.0381351	0.086883	1.02467	0.962583	1.09077	0.460794	1
GCST90274826	ieu-a-1085	Amyotrophic lateral sclerosis	Matrix metalloproteinase-1	Weighted median	13	0.0215351	0.0176198	-0.0129996	0.0560698	1.02177	0.987085	1.05767	0.221627	1
GCST90274826	ieu-a-1085	Amyotrophic lateral sclerosis	Matrix metalloproteinase-1	Weighted mode	13	0.0251092	0.0207492	-0.0155592	0.0657777	1.02543	0.984561	1.06799	0.249528	1
GCST90274827	ieu-a-1085	Amyotrophic lateral sclerosis	Matrix metalloproteinase-10	Inverse variance weighted	12	-0.0122661	0.0153192	-0.0422918	0.0177596	0.987809	0.95859	1.01792	0.423306	1
GCST90274827	ieu-a-1085	Amyotrophic lateral sclerosis	Matrix metalloproteinase-10	MR Egger	12	0.0195459	0.0284669	-0.0362491	0.075341	1.01974	0.9644	1.07825	0.50793	1
GCST90274827	ieu-a-1085	Amyotrophic lateral sclerosis	Matrix metalloproteinase-10	Weighted median	12	0.00420881	0.0165394	-0.0282084	0.036626	1.00422	0.972186	1.03731	0.799131	1
GCST90274827	ieu-a-1085	Amyotrophic lateral sclerosis	Matrix metalloproteinase-10	Weighted mode	12	0.00600291	0.0167665	-0.0268595	0.0388653	1.00602	0.973498	1.03963	0.727097	1
GCST90274828	ieu-a-1085	Amyotrophic lateral sclerosis	Neurturin	Inverse variance weighted	9	-0.0355474	0.0179207	-0.070672	-0.000422793	0.965077	0.931767	0.999577	0.0473013	1
GCST90274828	ieu-a-1085	Amyotrophic lateral sclerosis	Neurturin	MR Egger	9	-0.055644	0.0609578	-0.175121	0.0638333	0.945876	0.839355	1.06591	0.391687	1
GCST90274828	ieu-a-1085	Amyotrophic lateral sclerosis	Neurturin	Weighted median	9	-0.0399142	0.0237307	-0.0864265	0.00659801	0.960872	0.917203	1.00662	0.0925759	1
GCST90274828	ieu-a-1085	Amyotrophic lateral sclerosis	Neurturin	Weighted mode	9	-0.0331347	0.0391227	-0.109815	0.0435457	0.967408	0.896	1.04451	0.421638	1
GCST90274829	ieu-a-1085	Amyotrophic lateral sclerosis	Neurotrophin-3	Inverse variance weighted	15	0.0107007	0.0211544	-0.0307619	0.0521632	1.01076	0.969706	1.05355	0.612971	1
GCST90274829	ieu-a-1085	Amyotrophic lateral sclerosis	Neurotrophin-3	MR Egger	15	-0.0485133	0.0496214	-0.145771	0.0487447	0.952645	0.864355	1.04995	0.346082	1
GCST90274829	ieu-a-1085	Amyotrophic lateral sclerosis	Neurotrophin-3	Weighted median	15	0.0157724	0.0240518	-0.0313691	0.0629139	1.0159	0.969118	1.06494	0.511974	1
GCST90274829	ieu-a-1085	Amyotrophic lateral sclerosis	Neurotrophin-3	Weighted mode	15	0.0330234	0.0401293	-0.04563	0.111677	1.03357	0.955395	1.11815	0.424347	1
GCST90274830	ieu-a-1085	Amyotrophic lateral sclerosis	Osteoprotegerin	Inverse variance weighted	15	-0.0180278	0.012637	-0.0427963	0.00674065	0.982134	0.958107	1.00676	0.153697	1
GCST90274830	ieu-a-1085	Amyotrophic lateral sclerosis	Osteoprotegerin	MR Egger	15	-0.0447781	0.0286333	-0.100899	0.0113431	0.95621	0.904024	1.01141	0.141861	1
GCST90274830	ieu-a-1085	Amyotrophic lateral sclerosis	Osteoprotegerin	Weighted median	15	-0.0320399	0.0150109	-0.0614614	-0.00261843	0.968468	0.940389	0.997385	0.0328072	1
GCST90274830	ieu-a-1085	Amyotrophic lateral sclerosis	Osteoprotegerin	Weighted mode	15	-0.0323954	0.0158173	-0.0633973	-0.00139342	0.968124	0.938571	0.998608	0.0597883	1
GCST90274831	ieu-a-1085	Amyotrophic lateral sclerosis	Oncostatin-M	Inverse variance weighted	12	-0.00219769	0.0167096	-0.0349485	0.0305531	0.997805	0.965655	1.03102	0.895362	1
GCST90274831	ieu-a-1085	Amyotrophic lateral sclerosis	Oncostatin-M	MR Egger	12	-0.0173156	0.0502791	-0.115863	0.0812315	0.982833	0.890598	1.08462	0.737686	1
GCST90274831	ieu-a-1085	Amyotrophic lateral sclerosis	Oncostatin-M	Weighted median	12	-0.00787086	0.0199688	-0.0470098	0.031268	0.99216	0.954078	1.03176	0.693465	1
GCST90274831	ieu-a-1085	Amyotrophic lateral sclerosis	Oncostatin-M	Weighted mode	12	-0.016375	0.0260524	-0.0674377	0.0346878	0.983758	0.934786	1.0353	0.542482	1
GCST90274832	ieu-a-1085	Amyotrophic lateral sclerosis	Programmed cell death 1 ligand 1	Inverse variance weighted	18	0.0175624	0.0165001	-0.0147778	0.0499026	1.01772	0.985331	1.05117	0.287156	1
GCST90274832	ieu-a-1085	Amyotrophic lateral sclerosis	Programmed cell death 1 ligand 1	MR Egger	18	0.0167365	0.0455941	-0.0726279	0.106101	1.01688	0.929947	1.11193	0.718372	1
GCST90274832	ieu-a-1085	Amyotrophic lateral sclerosis	Programmed cell death 1 ligand 1	Weighted median	18	0.0243654	0.0190894	-0.0130499	0.0617807	1.02466	0.987035	1.06373	0.201821	1
GCST90274832	ieu-a-1085	Amyotrophic lateral sclerosis	Programmed cell death 1 ligand 1	Weighted mode	18	0.0207554	0.02527	-0.0287739	0.0702846	1.02097	0.971636	1.07281	0.42282	1
GCST90274833	ieu-a-1085	Amyotrophic lateral sclerosis	Stem cell factor	Inverse variance weighted	25	-0.0112003	0.00849038	-0.0278415	0.00544081	0.988862	0.972543	1.00546	0.187109	1
GCST90274833	ieu-a-1085	Amyotrophic lateral sclerosis	Stem cell factor	MR Egger	25	-0.0334717	0.0171463	-0.0670784	0.000134977	0.967082	0.935122	1.00013	0.0632013	1
GCST90274833	ieu-a-1085	Amyotrophic lateral sclerosis	Stem cell factor	Weighted median	25	-0.0210078	0.0118875	-0.0443072	0.00229163	0.979211	0.95666	1.00229	0.0771909	1
GCST90274833	ieu-a-1085	Amyotrophic lateral sclerosis	Stem cell factor	Weighted mode	25	-0.0186384	0.0123856	-0.0429142	0.00563741	0.981534	0.957994	1.00565	0.145413	1
GCST90274834	ieu-a-1085	Amyotrophic lateral sclerosis	SIR2-like protein 2	Inverse variance weighted	10	-0.0125575	0.0191103	-0.0500136	0.0248987	0.987521	0.951216	1.02521	0.511114	1
GCST90274834	ieu-a-1085	Amyotrophic lateral sclerosis	SIR2-like protein 2	MR Egger	10	-0.016729	0.0789216	-0.171415	0.137957	0.98341	0.842472	1.14793	0.837431	1
GCST90274834	ieu-a-1085	Amyotrophic lateral sclerosis	SIR2-like protein 2	Weighted median	10	-0.0162105	0.0250486	-0.0653057	0.0328846	0.98392	0.936781	1.03343	0.517526	1
GCST90274834	ieu-a-1085	Amyotrophic lateral sclerosis	SIR2-like protein 2	Weighted mode	10	-0.0257817	0.0382182	-0.100689	0.049126	0.974548	0.904214	1.05035	0.516887	1
GCST90274835	ieu-a-1085	Amyotrophic lateral sclerosis	Signaling lymphocytic activation molecule	Inverse variance weighted	21	-0.00542099	0.0148794	-0.0345847	0.0237427	0.994594	0.966007	1.02403	0.715613	1
GCST90274835	ieu-a-1085	Amyotrophic lateral sclerosis	Signaling lymphocytic activation molecule	MR Egger	21	-0.0166445	0.0387417	-0.0925783	0.0592893	0.983493	0.911578	1.06108	0.6723	1
GCST90274835	ieu-a-1085	Amyotrophic lateral sclerosis	Signaling lymphocytic activation molecule	Weighted median	21	-0.0279704	0.0150352	-0.0574395	0.00149867	0.972417	0.944179	1.0015	0.0628399	1
GCST90274835	ieu-a-1085	Amyotrophic lateral sclerosis	Signaling lymphocytic activation molecule	Weighted mode	21	-0.0341521	0.0196842	-0.072733	0.00442886	0.966425	0.929849	1.00444	0.0981254	1
GCST90274836	ieu-a-1085	Amyotrophic lateral sclerosis	Sulfotransferase 1A1	Inverse variance weighted	19	-0.0133281	0.00935414	-0.0316622	0.00500602	0.98676	0.968834	1.00502	0.154205	1
GCST90274836	ieu-a-1085	Amyotrophic lateral sclerosis	Sulfotransferase 1A1	MR Egger	19	-0.0130191	0.0232006	-0.0584923	0.0324541	0.987065	0.943185	1.03299	0.582015	1
GCST90274836	ieu-a-1085	Amyotrophic lateral sclerosis	Sulfotransferase 1A1	Weighted median	19	-0.00685203	0.0134105	-0.0331365	0.0194325	0.993171	0.967406	1.01962	0.609388	1
GCST90274836	ieu-a-1085	Amyotrophic lateral sclerosis	Sulfotransferase 1A1	Weighted mode	19	-0.00232158	0.0173475	-0.0363228	0.0316796	0.997681	0.964329	1.03219	0.895024	1
GCST90274837	ieu-a-1085	Amyotrophic lateral sclerosis	STAM binding protein	Inverse variance weighted	10	-0.0191866	0.0186443	-0.0557294	0.0173563	0.980996	0.945795	1.01751	0.30344	1
GCST90274837	ieu-a-1085	Amyotrophic lateral sclerosis	STAM binding protein	MR Egger	10	-0.00975926	0.0583774	-0.124179	0.104661	0.990288	0.883222	1.11033	0.871381	1
GCST90274837	ieu-a-1085	Amyotrophic lateral sclerosis	STAM binding protein	Weighted median	10	-0.0219695	0.0252644	-0.0714878	0.0275488	0.97827	0.931008	1.02793	0.384528	1
GCST90274837	ieu-a-1085	Amyotrophic lateral sclerosis	STAM binding protein	Weighted mode	10	-0.0241287	0.0420941	-0.106633	0.0583758	0.97616	0.898855	1.06011	0.580541	1
GCST90274838	ieu-a-1085	Amyotrophic lateral sclerosis	Transforming growth factor-alpha	Inverse variance weighted	10	-0.0154316	0.018101	-0.0509096	0.0200465	0.984687	0.950365	1.02025	0.393924	1
GCST90274838	ieu-a-1085	Amyotrophic lateral sclerosis	Transforming growth factor-alpha	MR Egger	10	-0.057453	0.066319	-0.187438	0.0725323	0.944166	0.82908	1.07523	0.411546	1
GCST90274838	ieu-a-1085	Amyotrophic lateral sclerosis	Transforming growth factor-alpha	Weighted median	10	-0.0151891	0.0233408	-0.060937	0.0305588	0.984926	0.940883	1.03103	0.515206	1
GCST90274838	ieu-a-1085	Amyotrophic lateral sclerosis	Transforming growth factor-alpha	Weighted mode	10	-0.0109939	0.0308505	-0.0714609	0.0494731	0.989066	0.931033	1.05072	0.729782	1
GCST90274839	ieu-a-1085	Amyotrophic lateral sclerosis	Tumor necrosis factor	Inverse variance weighted	11	0.00285264	0.0218141	-0.039903	0.0456083	1.00286	0.960883	1.04666	0.895957	1
GCST90274839	ieu-a-1085	Amyotrophic lateral sclerosis	Tumor necrosis factor	MR Egger	11	-0.0181508	0.0743184	-0.163815	0.127513	0.982013	0.848899	1.136	0.812529	1
GCST90274839	ieu-a-1085	Amyotrophic lateral sclerosis	Tumor necrosis factor	Weighted median	11	0.0164689	0.0260415	-0.0345725	0.0675103	1.01661	0.966018	1.06984	0.52712	1
GCST90274839	ieu-a-1085	Amyotrophic lateral sclerosis	Tumor necrosis factor	Weighted mode	11	0.0331423	0.0500166	-0.0648902	0.131175	1.0337	0.93717	1.14017	0.522548	1
GCST90274840	ieu-a-1085	Amyotrophic lateral sclerosis	TNF-beta	Inverse variance weighted	15	-0.00713389	0.00464989	-0.0162477	0.00197989	0.992891	0.983884	1.00198	0.124979	1
GCST90274840	ieu-a-1085	Amyotrophic lateral sclerosis	TNF-beta	MR Egger	15	-0.00901166	0.00564515	-0.0200761	0.00205282	0.991029	0.980124	1.00205	0.134422	1
GCST90274840	ieu-a-1085	Amyotrophic lateral sclerosis	TNF-beta	Weighted median	15	-0.00679372	0.00514869	-0.0168851	0.00329771	0.993229	0.983257	1.0033	0.187	1
GCST90274840	ieu-a-1085	Amyotrophic lateral sclerosis	TNF-beta	Weighted mode	15	-0.00827776	0.00533063	-0.0187258	0.00217028	0.991756	0.981448	1.00217	0.142763	1
GCST90274841	ieu-a-1085	Amyotrophic lateral sclerosis	Tumor necrosis factor receptor superfamily member 9	Inverse variance weighted	18	-0.00317474	0.0149106	-0.0323996	0.0260501	0.99683	0.96812	1.02639	0.831391	1
GCST90274841	ieu-a-1085	Amyotrophic lateral sclerosis	Tumor necrosis factor receptor superfamily member 9	MR Egger	18	0.0721824	0.0499521	-0.0257237	0.170089	1.07485	0.974604	1.18541	0.167749	1
GCST90274841	ieu-a-1085	Amyotrophic lateral sclerosis	Tumor necrosis factor receptor superfamily member 9	Weighted median	18	-0.00219847	0.0171261	-0.0357656	0.0313686	0.997804	0.964866	1.03187	0.897856	1
GCST90274841	ieu-a-1085	Amyotrophic lateral sclerosis	Tumor necrosis factor receptor superfamily member 9	Weighted mode	18	-0.00110612	0.0227047	-0.0456073	0.0433951	0.998894	0.955417	1.04435	0.961712	1
GCST90274842	ieu-a-1085	Amyotrophic lateral sclerosis	Tumor necrosis factor ligand superfamily member 14	Inverse variance weighted	18	-0.00194962	0.0109219	-0.0233565	0.0194572	0.998052	0.976914	1.01965	0.858325	1
GCST90274842	ieu-a-1085	Amyotrophic lateral sclerosis	Tumor necrosis factor ligand superfamily member 14	MR Egger	18	-0.014039	0.0182758	-0.0498596	0.0217815	0.986059	0.951363	1.02202	0.453571	1
GCST90274842	ieu-a-1085	Amyotrophic lateral sclerosis	Tumor necrosis factor ligand superfamily member 14	Weighted median	18	0.00221562	0.0138744	-0.0249783	0.0294095	1.00222	0.975331	1.02985	0.873124	1
GCST90274842	ieu-a-1085	Amyotrophic lateral sclerosis	Tumor necrosis factor ligand superfamily member 14	Weighted mode	18	0.00075685	0.0146466	-0.0279504	0.0294641	1.00076	0.972437	1.0299	0.959391	1
GCST90274843	ieu-a-1085	Amyotrophic lateral sclerosis	TNF-related apoptosis-inducing ligand	Inverse variance weighted	19	0.0111974	0.00854249	-0.00554589	0.0279407	1.01126	0.994469	1.02833	0.189929	1
GCST90274843	ieu-a-1085	Amyotrophic lateral sclerosis	TNF-related apoptosis-inducing ligand	MR Egger	19	0.0097973	0.0151665	-0.019929	0.0395236	1.00985	0.980268	1.04032	0.526914	1
GCST90274843	ieu-a-1085	Amyotrophic lateral sclerosis	TNF-related apoptosis-inducing ligand	Weighted median	19	0.0148646	0.0119499	-0.00855729	0.0382864	1.01498	0.991479	1.03903	0.213535	1
GCST90274843	ieu-a-1085	Amyotrophic lateral sclerosis	TNF-related apoptosis-inducing ligand	Weighted mode	19	0.0103176	0.0113438	-0.0119162	0.0325515	1.01037	0.988155	1.03309	0.375083	1
GCST90274844	ieu-a-1085	Amyotrophic lateral sclerosis	TNF-related activation-induced cytokine	Inverse variance weighted	24	0.000340559	0.00951104	-0.0183011	0.0189822	1.00034	0.981865	1.01916	0.971436	1
GCST90274844	ieu-a-1085	Amyotrophic lateral sclerosis	TNF-related activation-induced cytokine	MR Egger	24	0.00466807	0.020915	-0.0363253	0.0456614	1.00468	0.964327	1.04672	0.825445	1
GCST90274844	ieu-a-1085	Amyotrophic lateral sclerosis	TNF-related activation-induced cytokine	Weighted median	24	0.010142	0.013076	-0.0154869	0.0357709	1.01019	0.984632	1.03642	0.437973	1
GCST90274844	ieu-a-1085	Amyotrophic lateral sclerosis	TNF-related activation-induced cytokine	Weighted mode	24	0.014129	0.0162046	-0.0176321	0.04589	1.01423	0.982522	1.04696	0.392268	1
GCST90274845	ieu-a-1085	Amyotrophic lateral sclerosis	Thymic stromal lymphopoietin	Inverse variance weighted	9	-0.0444084	0.0180472	-0.0797809	-0.00903586	0.956563	0.923319	0.991005	0.0138675	1
GCST90274845	ieu-a-1085	Amyotrophic lateral sclerosis	Thymic stromal lymphopoietin	MR Egger	9	-0.0120304	0.0592765	-0.128212	0.104152	0.988042	0.879667	1.10977	0.844944	1
GCST90274845	ieu-a-1085	Amyotrophic lateral sclerosis	Thymic stromal lymphopoietin	Weighted median	9	-0.0541756	0.0244632	-0.102123	-0.00622769	0.947266	0.902918	0.993792	0.0267894	1
GCST90274845	ieu-a-1085	Amyotrophic lateral sclerosis	Thymic stromal lymphopoietin	Weighted mode	9	-0.0656427	0.0371531	-0.138463	0.00717734	0.936465	0.870696	1.0072	0.115244	1
GCST90274846	ieu-a-1085	Amyotrophic lateral sclerosis	Tumor necrosis factor ligand superfamily member 12	Inverse variance weighted	23	0.011642	0.010066	-0.00808741	0.0313714	1.01171	0.991945	1.03187	0.247451	1
GCST90274846	ieu-a-1085	Amyotrophic lateral sclerosis	Tumor necrosis factor ligand superfamily member 12	MR Egger	23	0.0484798	0.0218317	0.00568966	0.0912699	1.04967	1.00571	1.09556	0.0375117	1
GCST90274846	ieu-a-1085	Amyotrophic lateral sclerosis	Tumor necrosis factor ligand superfamily member 12	Weighted median	23	0.0230506	0.0147424	-0.00584457	0.0519457	1.02332	0.994172	1.05332	0.117922	1
GCST90274846	ieu-a-1085	Amyotrophic lateral sclerosis	Tumor necrosis factor ligand superfamily member 12	Weighted mode	23	0.038489	0.0178105	0.00358032	0.0733977	1.03924	1.00359	1.07616	0.0418476	1
GCST90274847	ieu-a-1085	Amyotrophic lateral sclerosis	Urokinase-type plasminogen activator	Inverse variance weighted	19	-0.00587157	0.0108515	-0.0271406	0.0153975	0.994146	0.973224	1.01552	0.588452	1
GCST90274847	ieu-a-1085	Amyotrophic lateral sclerosis	Urokinase-type plasminogen activator	MR Egger	19	0.0209082	0.0235996	-0.0253471	0.0671635	1.02113	0.974971	1.06947	0.388004	1
GCST90274847	ieu-a-1085	Amyotrophic lateral sclerosis	Urokinase-type plasminogen activator	Weighted median	19	-0.00196892	0.0150312	-0.0314301	0.0274923	0.998033	0.969059	1.02787	0.895784	1
GCST90274847	ieu-a-1085	Amyotrophic lateral sclerosis	Urokinase-type plasminogen activator	Weighted mode	19	0.00273561	0.0216082	-0.0396165	0.0450878	1.00274	0.961158	1.04612	0.90066	1
GCST90274848	ieu-a-1085	Amyotrophic lateral sclerosis	Vascular endothelial growth factor A	Inverse variance weighted	21	0.00764178	0.00664093	-0.00537446	0.020658	1.00767	0.99464	1.02087	0.249852	1
GCST90274848	ieu-a-1085	Amyotrophic lateral sclerosis	Vascular endothelial growth factor A	MR Egger	21	0.0171134	0.00995299	-0.00239442	0.0366213	1.01726	0.997608	1.0373	0.101786	1
GCST90274848	ieu-a-1085	Amyotrophic lateral sclerosis	Vascular endothelial growth factor A	Weighted median	21	0.0126079	0.00753176	-0.00215435	0.0273701	1.01269	0.997848	1.02775	0.0941375	1
GCST90274848	ieu-a-1085	Amyotrophic lateral sclerosis	Vascular endothelial growth factor A	Weighted mode	21	0.0121021	0.0079176	-0.00341637	0.0276206	1.01218	0.996589	1.02801	0.142049	1

## Sheet: ST5
Supplementary Table 5: Mendelian randomization results of 91 inflammatory proteins associated with Multiple sclerosis.
ID-Exposure	ID-Outcome	Outcome	Exposure	Methods	Number of SNPs	Beta	SE	LOW-CI	UP-CI	OR	OR-LCI 95	OR-UCI 95	P-val	P-FDR
GCST90274763	ieu-b-18	Multiple sclerosis	Caspase 8	Inverse variance weighted	4	-0.00314814	0.191326	-0.378146	0.37185	0.996857	0.68513	1.45042	0.986872	1
GCST90274763	ieu-b-18	Multiple sclerosis	Caspase 8	MR Egger	4	-0.15594	0.690454	-1.50923	1.19735	0.85561	0.22108	3.31133	0.842297	1
GCST90274763	ieu-b-18	Multiple sclerosis	Caspase 8	Weighted median	4	-0.161221	0.216983	-0.586508	0.264066	0.851104	0.556266	1.30221	0.457474	1
GCST90274763	ieu-b-18	Multiple sclerosis	Caspase 8	Weighted mode	4	-0.252515	0.286653	-0.814355	0.309325	0.776844	0.442925	1.36251	0.443231	1
GCST90274808	ieu-b-18	Multiple sclerosis	Interleukin-20 receptor subunit alpha	Inverse variance weighted	4	0.0112665	0.170408	-0.322733	0.345266	1.01133	0.724167	1.41237	0.947286	1
GCST90274808	ieu-b-18	Multiple sclerosis	Interleukin-20 receptor subunit alpha	MR Egger	4	-0.443716	0.732278	-1.87898	0.991548	0.641647	0.152746	2.6954	0.606164	1
GCST90274808	ieu-b-18	Multiple sclerosis	Interleukin-20 receptor subunit alpha	Weighted median	4	-0.0930551	0.158298	-0.403319	0.217209	0.911143	0.668099	1.2426	0.556634	1
GCST90274808	ieu-b-18	Multiple sclerosis	Interleukin-20 receptor subunit alpha	Weighted mode	4	-0.112122	0.19319	-0.490774	0.26653	0.893935	0.612152	1.30543	0.602383	1
GCST90274812	ieu-b-18	Multiple sclerosis	Interleukin-33	Inverse variance weighted	4	0.349529	0.264267	-0.168433	0.867492	1.4184	0.844988	2.38093	0.185956	1
GCST90274812	ieu-b-18	Multiple sclerosis	Interleukin-33	MR Egger	4	1.13649	2.43073	-3.62774	5.90071	3.1158	0.0265762	365.298	0.686102	1
GCST90274812	ieu-b-18	Multiple sclerosis	Interleukin-33	Weighted median	4	0.265344	0.197517	-0.12179	0.652478	1.30388	0.885335	1.92029	0.179143	1
GCST90274812	ieu-b-18	Multiple sclerosis	Interleukin-33	Weighted mode	4	0.213166	0.195577	-0.170164	0.596496	1.23759	0.843526	1.81575	0.35546	1
GCST90274834	ieu-b-18	Multiple sclerosis	SIR2-like protein 2	Inverse variance weighted	4	-0.0154969	0.157435	-0.32407	0.293076	0.984623	0.7232	1.34054	0.921588	1
GCST90274834	ieu-b-18	Multiple sclerosis	SIR2-like protein 2	MR Egger	4	1.3613	1.34764	-1.28008	4.00268	3.90125	0.278014	54.7446	0.41877	1
GCST90274834	ieu-b-18	Multiple sclerosis	SIR2-like protein 2	Weighted median	4	0.019486	0.195197	-0.3631	0.402072	1.01968	0.695517	1.49492	0.920481	1
GCST90274834	ieu-b-18	Multiple sclerosis	SIR2-like protein 2	Weighted mode	4	0.121569	0.266518	-0.400807	0.643945	1.12927	0.669779	1.90398	0.679286	1
GCST90274845	ieu-b-18	Multiple sclerosis	Thymic stromal lymphopoietin	Inverse variance weighted	4	0.0103873	0.13058	-0.24555	0.266325	1.01044	0.782274	1.30516	0.936597	1
GCST90274845	ieu-b-18	Multiple sclerosis	Thymic stromal lymphopoietin	MR Egger	4	-0.329984	0.370433	-1.05603	0.396065	0.718935	0.347833	1.48597	0.467026	1
GCST90274845	ieu-b-18	Multiple sclerosis	Thymic stromal lymphopoietin	Weighted median	4	0.0863983	0.165535	-0.238051	0.410847	1.09024	0.788163	1.5081	0.601717	1
GCST90274845	ieu-b-18	Multiple sclerosis	Thymic stromal lymphopoietin	Weighted mode	4	0.110897	0.182326	-0.246462	0.468255	1.11728	0.781561	1.59721	0.585989	1
GCST90274794	ieu-b-18	Multiple sclerosis	Interferon gamma	Inverse variance weighted	5	-0.0399525	0.121471	-0.278035	0.19813	0.960835	0.75727	1.21912	0.742227	1
GCST90274794	ieu-b-18	Multiple sclerosis	Interferon gamma	MR Egger	5	-0.398665	0.407748	-1.19785	0.400521	0.671215	0.301842	1.4926	0.400316	1
GCST90274794	ieu-b-18	Multiple sclerosis	Interferon gamma	Weighted median	5	-0.0756424	0.152369	-0.374286	0.223002	0.927148	0.68778	1.24982	0.619583	1
GCST90274794	ieu-b-18	Multiple sclerosis	Interferon gamma	Weighted mode	5	-0.0891691	0.203224	-0.487488	0.30915	0.914691	0.614167	1.36227	0.683485	1
GCST90274807	ieu-b-18	Multiple sclerosis	Interleukin-20	Inverse variance weighted	5	-0.0435976	0.165084	-0.367162	0.279967	0.957339	0.692697	1.32309	0.791708	1
GCST90274807	ieu-b-18	Multiple sclerosis	Interleukin-20	MR Egger	5	0.0216657	0.540863	-1.03843	1.08176	1.0219	0.354012	2.94986	0.970564	1
GCST90274807	ieu-b-18	Multiple sclerosis	Interleukin-20	Weighted median	5	-0.0804566	0.186153	-0.445316	0.284403	0.922695	0.640622	1.32897	0.665591	1
GCST90274807	ieu-b-18	Multiple sclerosis	Interleukin-20	Weighted mode	5	-0.0117957	0.314104	-0.62744	0.603848	0.988274	0.533957	1.82914	0.971843	1
GCST90274810	ieu-b-18	Multiple sclerosis	Interleukin-24	Inverse variance weighted	5	0.0253881	0.254787	-0.473995	0.524771	1.02571	0.62251	1.69007	0.920627	1
GCST90274810	ieu-b-18	Multiple sclerosis	Interleukin-24	MR Egger	5	-0.064342	1.09652	-2.21351	2.08483	0.937684	0.109316	8.04322	0.956898	1
GCST90274810	ieu-b-18	Multiple sclerosis	Interleukin-24	Weighted median	5	-0.0369251	0.190472	-0.410249	0.336399	0.963748	0.663485	1.3999	0.846284	1
GCST90274810	ieu-b-18	Multiple sclerosis	Interleukin-24	Weighted mode	5	-0.0518482	0.234304	-0.511085	0.407388	0.949473	0.599845	1.50289	0.835707	1
GCST90274815	ieu-b-18	Multiple sclerosis	Interleukin-6	Inverse variance weighted	5	-0.133457	0.0879318	-0.305803	0.0388894	0.875065	0.736531	1.03966	0.129082	1
GCST90274815	ieu-b-18	Multiple sclerosis	Interleukin-6	MR Egger	5	-0.374876	0.180995	-0.729626	-0.0201251	0.687375	0.482089	0.980076	0.130094	1
GCST90274815	ieu-b-18	Multiple sclerosis	Interleukin-6	Weighted median	5	-0.205938	0.0921488	-0.386549	-0.0253263	0.813884	0.679397	0.974992	0.0254277	1
GCST90274815	ieu-b-18	Multiple sclerosis	Interleukin-6	Weighted mode	5	-0.206219	0.100406	-0.403015	-0.00942275	0.813655	0.668302	0.990622	0.109212	1
GCST90274819	ieu-b-18	Multiple sclerosis	Leukemia inhibitory factor	Inverse variance weighted	5	0.00242781	0.209556	-0.408302	0.413157	1.00243	0.664778	1.51158	0.990756	1
GCST90274819	ieu-b-18	Multiple sclerosis	Leukemia inhibitory factor	MR Egger	5	-0.191236	0.737177	-1.6361	1.25363	0.825938	0.194737	3.50304	0.812097	1
GCST90274819	ieu-b-18	Multiple sclerosis	Leukemia inhibitory factor	Weighted median	5	-0.193144	0.177803	-0.541637	0.15535	0.824364	0.581795	1.16807	0.277355	1
GCST90274819	ieu-b-18	Multiple sclerosis	Leukemia inhibitory factor	Weighted mode	5	-0.280726	0.215661	-0.703422	0.14197	0.755235	0.494889	1.15254	0.262924	1
GCST90274761	ieu-b-18	Multiple sclerosis	Axin-1	Inverse variance weighted	6	0.21471	0.10729	0.00442159	0.424999	1.2395	1.00443	1.52959	0.0453696	1
GCST90274761	ieu-b-18	Multiple sclerosis	Axin-1	MR Egger	6	0.444451	0.270271	-0.0852808	0.974182	1.55963	0.918254	2.649	0.175426	1
GCST90274761	ieu-b-18	Multiple sclerosis	Axin-1	Weighted median	6	0.239814	0.134024	-0.0228729	0.502501	1.27101	0.977387	1.65285	0.0735605	1
GCST90274761	ieu-b-18	Multiple sclerosis	Axin-1	Weighted mode	6	0.261363	0.185019	-0.101274	0.624	1.2987	0.903686	1.86638	0.216876	1
GCST90274828	ieu-b-18	Multiple sclerosis	Neurturin	Inverse variance weighted	6	-0.187825	0.141584	-0.465331	0.0896804	0.82876	0.627927	1.09382	0.184643	1
GCST90274828	ieu-b-18	Multiple sclerosis	Neurturin	MR Egger	6	0.160469	0.427537	-0.677504	0.998441	1.17406	0.507883	2.71405	0.726468	1
GCST90274828	ieu-b-18	Multiple sclerosis	Neurturin	Weighted median	6	-0.322427	0.163713	-0.643305	-0.00154907	0.724389	0.525553	0.998452	0.0489	1
GCST90274828	ieu-b-18	Multiple sclerosis	Neurturin	Weighted mode	6	-0.337195	0.249458	-0.826132	0.151742	0.71377	0.437739	1.16386	0.234398	1
GCST90274837	ieu-b-18	Multiple sclerosis	STAM binding protein	Inverse variance weighted	6	0.154669	0.139813	-0.119364	0.428703	1.16727	0.887485	1.53526	0.268614	1
GCST90274837	ieu-b-18	Multiple sclerosis	STAM binding protein	MR Egger	6	0.331877	0.357497	-0.368817	1.03257	1.39358	0.691552	2.80828	0.405781	1
GCST90274837	ieu-b-18	Multiple sclerosis	STAM binding protein	Weighted median	6	0.130064	0.181547	-0.225768	0.485897	1.1389	0.797903	1.62563	0.473731	1
GCST90274837	ieu-b-18	Multiple sclerosis	STAM binding protein	Weighted mode	6	0.111459	0.226367	-0.33222	0.555139	1.11791	0.717329	1.74218	0.643305	1
GCST90274759	ieu-b-18	Multiple sclerosis	Adenosine Deaminase	Inverse variance weighted	7	0.0252127	0.0567186	-0.0859557	0.136381	1.02553	0.917635	1.14612	0.656665	1
GCST90274759	ieu-b-18	Multiple sclerosis	Adenosine Deaminase	MR Egger	7	0.111659	0.0438997	0.0256152	0.197702	1.11813	1.02595	1.2186	0.0516735	1
GCST90274759	ieu-b-18	Multiple sclerosis	Adenosine Deaminase	Weighted median	7	0.0374139	0.0386404	-0.0383213	0.113149	1.03812	0.962404	1.1198	0.332915	1
GCST90274759	ieu-b-18	Multiple sclerosis	Adenosine Deaminase	Weighted mode	7	0.0778623	0.0387049	0.00200075	0.153724	1.08097	1.002	1.16617	0.090941	1
GCST90274779	ieu-b-18	Multiple sclerosis	C-X-C motif chemokine 1	Inverse variance weighted	7	0.00626022	0.0549528	-0.101447	0.113968	1.00628	0.903529	1.12072	0.909301	1
GCST90274779	ieu-b-18	Multiple sclerosis	C-X-C motif chemokine 1	MR Egger	7	0.0664022	0.0835809	-0.0974165	0.230221	1.06866	0.907178	1.25888	0.462949	1
GCST90274779	ieu-b-18	Multiple sclerosis	C-X-C motif chemokine 1	Weighted median	7	0.0602402	0.0611933	-0.0596987	0.180179	1.06209	0.942048	1.19743	0.324907	1
GCST90274779	ieu-b-18	Multiple sclerosis	C-X-C motif chemokine 1	Weighted mode	7	0.0680159	0.0622349	-0.0539645	0.189996	1.07038	0.947466	1.20925	0.316368	1
GCST90274796	ieu-b-18	Multiple sclerosis	Interleukin-10 receptor subunit alpha	Inverse variance weighted	7	0.0128841	0.14585	-0.272982	0.29875	1.01297	0.761107	1.34817	0.929608	1
GCST90274796	ieu-b-18	Multiple sclerosis	Interleukin-10 receptor subunit alpha	MR Egger	7	-0.123748	0.395865	-0.899643	0.652147	0.883602	0.406715	1.91966	0.7672	1
GCST90274796	ieu-b-18	Multiple sclerosis	Interleukin-10 receptor subunit alpha	Weighted median	7	-0.0465275	0.141375	-0.323622	0.230567	0.954538	0.723524	1.25931	0.742075	1
GCST90274796	ieu-b-18	Multiple sclerosis	Interleukin-10 receptor subunit alpha	Weighted mode	7	-0.0322896	0.189471	-0.403654	0.339074	0.968226	0.667875	1.40365	0.870282	1
GCST90274797	ieu-b-18	Multiple sclerosis	Interleukin-10 receptor subunit beta	Inverse variance weighted	7	-0.032609	0.07169	-0.173121	0.107903	0.967917	0.841036	1.11394	0.649209	1
GCST90274797	ieu-b-18	Multiple sclerosis	Interleukin-10 receptor subunit beta	MR Egger	7	-0.09122	0.102151	-0.291436	0.108996	0.912817	0.74719	1.11516	0.412773	1
GCST90274797	ieu-b-18	Multiple sclerosis	Interleukin-10 receptor subunit beta	Weighted median	7	-0.0443889	0.0405456	-0.123858	0.0350805	0.956582	0.883505	1.0357	0.273609	1
GCST90274797	ieu-b-18	Multiple sclerosis	Interleukin-10 receptor subunit beta	Weighted mode	7	-0.0504885	0.042957	-0.134684	0.0337072	0.950765	0.873992	1.03428	0.284387	1
GCST90274800	ieu-b-18	Multiple sclerosis	Interleukin-15 receptor subunit alpha	Inverse variance weighted	7	-0.150321	0.562148	-1.25213	0.951488	0.860431	0.285895	2.58956	0.789157	1
GCST90274800	ieu-b-18	Multiple sclerosis	Interleukin-15 receptor subunit alpha	MR Egger	7	0.329811	1.03006	-1.68912	2.34874	1.3907	0.184683	10.4723	0.761776	1
GCST90274800	ieu-b-18	Multiple sclerosis	Interleukin-15 receptor subunit alpha	Weighted median	7	-0.0467298	0.0411837	-0.12745	0.0339902	0.954345	0.880338	1.03457	0.256514	1
GCST90274800	ieu-b-18	Multiple sclerosis	Interleukin-15 receptor subunit alpha	Weighted mode	7	-0.0206178	0.0411462	-0.101264	0.0600287	0.979593	0.903694	1.06187	0.63416	1
GCST90274806	ieu-b-18	Multiple sclerosis	Interleukin-2	Inverse variance weighted	7	0.112019	0.113565	-0.110568	0.334606	1.11853	0.895325	1.39739	0.323943	1
GCST90274806	ieu-b-18	Multiple sclerosis	Interleukin-2	MR Egger	7	-0.413396	0.328164	-1.0566	0.229805	0.6614	0.347637	1.25835	0.263369	1
GCST90274806	ieu-b-18	Multiple sclerosis	Interleukin-2	Weighted median	7	-0.0146628	0.148127	-0.304992	0.275666	0.985444	0.737129	1.31741	0.921148	1
GCST90274806	ieu-b-18	Multiple sclerosis	Interleukin-2	Weighted mode	7	-0.0453511	0.21365	-0.464106	0.373404	0.955662	0.628697	1.45267	0.838926	1
GCST90274809	ieu-b-18	Multiple sclerosis	Interleukin-22 receptor subunit alpha-1	Inverse variance weighted	7	-0.0136127	0.106538	-0.222427	0.195202	0.98648	0.800573	1.21556	0.898329	1
GCST90274809	ieu-b-18	Multiple sclerosis	Interleukin-22 receptor subunit alpha-1	MR Egger	7	-0.133466	0.218702	-0.562122	0.295189	0.875057	0.569998	1.34338	0.568356	1
GCST90274809	ieu-b-18	Multiple sclerosis	Interleukin-22 receptor subunit alpha-1	Weighted median	7	0.0192512	0.134672	-0.244707	0.283209	1.01944	0.782934	1.32738	0.886331	1
GCST90274809	ieu-b-18	Multiple sclerosis	Interleukin-22 receptor subunit alpha-1	Weighted mode	7	0.0825806	0.207008	-0.323155	0.488317	1.08609	0.723861	1.62957	0.703759	1
GCST90274811	ieu-b-18	Multiple sclerosis	Interleukin-2 receptor subunit beta	Inverse variance weighted	7	0.00325519	0.143288	-0.277589	0.2841	1.00326	0.757608	1.32857	0.981875	1
GCST90274811	ieu-b-18	Multiple sclerosis	Interleukin-2 receptor subunit beta	MR Egger	7	-0.0837836	0.438167	-0.942591	0.775024	0.91963	0.389617	2.17064	0.85588	1
GCST90274811	ieu-b-18	Multiple sclerosis	Interleukin-2 receptor subunit beta	Weighted median	7	-0.171598	0.159043	-0.483323	0.140127	0.842318	0.61673	1.15042	0.280615	1
GCST90274811	ieu-b-18	Multiple sclerosis	Interleukin-2 receptor subunit beta	Weighted mode	7	-0.198418	0.247672	-0.683855	0.287019	0.820027	0.504668	1.33245	0.453603	1
GCST90274758	ieu-b-18	Multiple sclerosis	Eukaryotic translation initiation factor 4E-binding protein 1	Inverse variance weighted	8	-0.0670747	0.0800802	-0.224032	0.0898825	0.935125	0.79929	1.09405	0.402259	1
GCST90274758	ieu-b-18	Multiple sclerosis	Eukaryotic translation initiation factor 4E-binding protein 1	MR Egger	8	-0.297045	0.257826	-0.802385	0.208295	0.743011	0.448259	1.23158	0.293104	1
GCST90274758	ieu-b-18	Multiple sclerosis	Eukaryotic translation initiation factor 4E-binding protein 1	Weighted median	8	-0.129876	0.103365	-0.332472	0.0727199	0.878204	0.717149	1.07543	0.208943	1
GCST90274758	ieu-b-18	Multiple sclerosis	Eukaryotic translation initiation factor 4E-binding protein 1	Weighted mode	8	-0.152315	0.116259	-0.380183	0.0755537	0.858718	0.683736	1.07848	0.231504	1
GCST90274770	ieu-b-18	Multiple sclerosis	C-C motif chemokine 4	Inverse variance weighted	8	0.15577	0.0539764	0.0499761	0.261564	1.16856	1.05125	1.29896	0.00390311	1
GCST90274770	ieu-b-18	Multiple sclerosis	C-C motif chemokine 4	MR Egger	8	0.17786	0.0790347	0.0229515	0.332768	1.19466	1.02322	1.39482	0.0654055	1
GCST90274770	ieu-b-18	Multiple sclerosis	C-C motif chemokine 4	Weighted median	8	0.164239	0.0602547	0.0461399	0.282338	1.1785	1.04722	1.32623	0.00641557	1
GCST90274770	ieu-b-18	Multiple sclerosis	C-C motif chemokine 4	Weighted mode	8	0.162048	0.0628881	0.0387878	0.285309	1.17592	1.03955	1.33017	0.0366442	1
GCST90274783	ieu-b-18	Multiple sclerosis	C-X-C motif chemokine 6	Inverse variance weighted	8	-0.0129892	0.077175	-0.164252	0.138274	0.987095	0.848528	1.14829	0.86634	1
GCST90274783	ieu-b-18	Multiple sclerosis	C-X-C motif chemokine 6	MR Egger	8	-0.0248321	0.115185	-0.250595	0.200931	0.975474	0.778337	1.22254	0.836454	1
GCST90274783	ieu-b-18	Multiple sclerosis	C-X-C motif chemokine 6	Weighted median	8	-0.0152662	0.0397708	-0.093217	0.0626847	0.98485	0.910996	1.06469	0.701087	1
GCST90274783	ieu-b-18	Multiple sclerosis	C-X-C motif chemokine 6	Weighted mode	8	-0.013398	0.0400871	-0.0919688	0.0651728	0.986691	0.912134	1.06734	0.748003	1
GCST90274789	ieu-b-18	Multiple sclerosis	Fibroblast growth factor 23	Inverse variance weighted	8	-0.0940879	0.141785	-0.371986	0.183811	0.910203	0.689364	1.20179	0.506949	1
GCST90274789	ieu-b-18	Multiple sclerosis	Fibroblast growth factor 23	MR Egger	8	-0.512529	0.513417	-1.51883	0.493768	0.598979	0.218969	1.63848	0.35669	1
GCST90274789	ieu-b-18	Multiple sclerosis	Fibroblast growth factor 23	Weighted median	8	-0.121069	0.140434	-0.396319	0.154181	0.885973	0.672792	1.1667	0.38863	1
GCST90274789	ieu-b-18	Multiple sclerosis	Fibroblast growth factor 23	Weighted mode	8	-0.10598	0.226522	-0.549964	0.338004	0.899443	0.576971	1.40215	0.654104	1
GCST90274792	ieu-b-18	Multiple sclerosis	Glial cell line-derived neurotrophic factor	Inverse variance weighted	8	0.0354934	0.0624701	-0.0869481	0.157935	1.03613	0.916725	1.17109	0.569922	1
GCST90274792	ieu-b-18	Multiple sclerosis	Glial cell line-derived neurotrophic factor	MR Egger	8	0.00955956	0.10125	-0.18889	0.208009	1.00961	0.827877	1.23122	0.927853	1
GCST90274792	ieu-b-18	Multiple sclerosis	Glial cell line-derived neurotrophic factor	Weighted median	8	0.0230757	0.0695679	-0.113277	0.159429	1.02334	0.892903	1.17284	0.740115	1
GCST90274792	ieu-b-18	Multiple sclerosis	Glial cell line-derived neurotrophic factor	Weighted mode	8	0.0232917	0.0686629	-0.111288	0.157871	1.02357	0.894681	1.17102	0.744394	1
GCST90274799	ieu-b-18	Multiple sclerosis	Interleukin-13	Inverse variance weighted	8	-0.0619377	0.0998399	-0.257624	0.133748	0.939941	0.772886	1.14311	0.535014	1
GCST90274799	ieu-b-18	Multiple sclerosis	Interleukin-13	MR Egger	8	-0.00102801	0.394043	-0.773352	0.771296	0.998973	0.461464	2.16257	0.998003	1
GCST90274799	ieu-b-18	Multiple sclerosis	Interleukin-13	Weighted median	8	0.0273455	0.123894	-0.215486	0.270177	1.02772	0.806149	1.3102	0.825313	1
GCST90274799	ieu-b-18	Multiple sclerosis	Interleukin-13	Weighted mode	8	0.0481368	0.162576	-0.270512	0.366785	1.04931	0.762989	1.44309	0.775754	1
GCST90274801	ieu-b-18	Multiple sclerosis	Interleukin-17A	Inverse variance weighted	8	0.0712229	0.146314	-0.215553	0.357999	1.07382	0.806096	1.43046	0.626414	1
GCST90274801	ieu-b-18	Multiple sclerosis	Interleukin-17A	MR Egger	8	-0.458346	0.346553	-1.13759	0.220897	0.632328	0.320591	1.2472	0.234148	1
GCST90274801	ieu-b-18	Multiple sclerosis	Interleukin-17A	Weighted median	8	0.0757913	0.156056	-0.230079	0.381662	1.07874	0.794471	1.46472	0.627204	1
GCST90274801	ieu-b-18	Multiple sclerosis	Interleukin-17A	Weighted mode	8	0.043968	0.223408	-0.393912	0.481848	1.04495	0.674413	1.61906	0.849572	1
GCST90274805	ieu-b-18	Multiple sclerosis	Interleukin-1-alpha	Inverse variance weighted	8	0.494853	0.403636	-0.296274	1.28598	1.64026	0.743583	3.61821	0.220204	1
GCST90274805	ieu-b-18	Multiple sclerosis	Interleukin-1-alpha	MR Egger	8	2.22512	1.08728	0.0940608	4.35619	9.25463	1.09863	77.9594	0.0866597	1
GCST90274805	ieu-b-18	Multiple sclerosis	Interleukin-1-alpha	Weighted median	8	0.0245781	0.182667	-0.33345	0.382606	1.02488	0.716448	1.4661	0.892967	1
GCST90274805	ieu-b-18	Multiple sclerosis	Interleukin-1-alpha	Weighted mode	8	-0.0563933	0.173038	-0.395547	0.28276	0.945167	0.673312	1.32679	0.754024	1
GCST90274813	ieu-b-18	Multiple sclerosis	Interleukin-4	Inverse variance weighted	8	1.46139	1.27772	-1.04293	3.96572	4.31197	0.352419	52.7584	0.252726	1
GCST90274813	ieu-b-18	Multiple sclerosis	Interleukin-4	MR Egger	8	5.65415	4.83517	-3.82279	15.1311	285.475	0.0218668	3.72693e+06	0.286599	1
GCST90274813	ieu-b-18	Multiple sclerosis	Interleukin-4	Weighted median	8	0.177329	0.158068	-0.132484	0.487143	1.19402	0.875917	1.62766	0.261924	1
GCST90274813	ieu-b-18	Multiple sclerosis	Interleukin-4	Weighted mode	8	0.0995911	0.165079	-0.223965	0.423147	1.10472	0.799343	1.52676	0.565342	1
GCST90274814	ieu-b-18	Multiple sclerosis	Interleukin-5	Inverse variance weighted	8	-0.0783337	0.110899	-0.295696	0.139028	0.924656	0.744014	1.14916	0.47997	1
GCST90274814	ieu-b-18	Multiple sclerosis	Interleukin-5	MR Egger	8	-0.353669	0.375195	-1.08905	0.381714	0.702108	0.336535	1.46479	0.382261	1
GCST90274814	ieu-b-18	Multiple sclerosis	Interleukin-5	Weighted median	8	-0.100887	0.133725	-0.362988	0.161213	0.904035	0.695595	1.17493	0.450584	1
GCST90274814	ieu-b-18	Multiple sclerosis	Interleukin-5	Weighted mode	8	-0.194592	0.168018	-0.523908	0.134725	0.823171	0.592202	1.14422	0.284783	1
GCST90274827	ieu-b-18	Multiple sclerosis	Matrix metalloproteinase-10	Inverse variance weighted	8	-0.104926	0.0603152	-0.223144	0.0132919	0.900391	0.8	1.01338	0.0819246	1
GCST90274827	ieu-b-18	Multiple sclerosis	Matrix metalloproteinase-10	MR Egger	8	-0.147658	0.0784565	-0.301432	0.0061171	0.862726	0.739758	1.00614	0.108848	1
GCST90274827	ieu-b-18	Multiple sclerosis	Matrix metalloproteinase-10	Weighted median	8	-0.11031	0.0574981	-0.223006	0.00238607	0.895556	0.80011	1.00239	0.0550474	1
GCST90274827	ieu-b-18	Multiple sclerosis	Matrix metalloproteinase-10	Weighted mode	8	-0.109201	0.0601349	-0.227066	0.00866302	0.89655	0.796868	1.0087	0.112234	1
GCST90274838	ieu-b-18	Multiple sclerosis	Transforming growth factor-alpha	Inverse variance weighted	8	-0.22359	0.351197	-0.911936	0.464756	0.799643	0.401746	1.59163	0.524352	1
GCST90274838	ieu-b-18	Multiple sclerosis	Transforming growth factor-alpha	MR Egger	8	-0.695015	1.6739	-3.97586	2.58583	0.499067	0.0187632	13.2743	0.692429	1
GCST90274838	ieu-b-18	Multiple sclerosis	Transforming growth factor-alpha	Weighted median	8	-0.041034	0.165082	-0.364596	0.282528	0.959797	0.694477	1.32648	0.803696	1
GCST90274838	ieu-b-18	Multiple sclerosis	Transforming growth factor-alpha	Weighted mode	8	-0.0859122	0.170339	-0.419776	0.247952	0.917675	0.657194	1.2814	0.629493	1
GCST90274769	ieu-b-18	Multiple sclerosis	C-C motif chemokine 28	Inverse variance weighted	9	0.101455	0.123756	-0.141106	0.344016	1.10678	0.868397	1.4106	0.412329	1
GCST90274769	ieu-b-18	Multiple sclerosis	C-C motif chemokine 28	MR Egger	9	-0.749432	0.362742	-1.46041	-0.0384582	0.472635	0.232142	0.962272	0.0776717	1
GCST90274769	ieu-b-18	Multiple sclerosis	C-C motif chemokine 28	Weighted median	9	-0.0191125	0.143812	-0.300985	0.26276	0.981069	0.740089	1.30051	0.894273	1
GCST90274769	ieu-b-18	Multiple sclerosis	C-C motif chemokine 28	Weighted mode	9	-0.195477	0.226647	-0.639706	0.248752	0.822442	0.527447	1.28242	0.413533	1
GCST90274776	ieu-b-18	Multiple sclerosis	Macrophage colony-stimulating factor 1	Inverse variance weighted	9	0.127537	0.121079	-0.109778	0.364851	1.13603	0.896033	1.4403	0.292188	1
GCST90274776	ieu-b-18	Multiple sclerosis	Macrophage colony-stimulating factor 1	MR Egger	9	0.129755	0.370969	-0.597344	0.856854	1.13855	0.550271	2.35574	0.736796	1
GCST90274776	ieu-b-18	Multiple sclerosis	Macrophage colony-stimulating factor 1	Weighted median	9	0.115867	0.0865994	-0.0538678	0.285602	1.12285	0.947557	1.33056	0.180908	1
GCST90274776	ieu-b-18	Multiple sclerosis	Macrophage colony-stimulating factor 1	Weighted mode	9	0.128644	0.092069	-0.0518116	0.309099	1.13728	0.949508	1.3622	0.199873	1
GCST90274788	ieu-b-18	Multiple sclerosis	Fibroblast growth factor 21	Inverse variance weighted	9	-0.0588896	0.0745834	-0.205073	0.0872939	0.942811	0.814588	1.09122	0.429773	1
GCST90274788	ieu-b-18	Multiple sclerosis	Fibroblast growth factor 21	MR Egger	9	-0.271166	0.202665	-0.668389	0.126057	0.76249	0.512534	1.13435	0.222725	1
GCST90274788	ieu-b-18	Multiple sclerosis	Fibroblast growth factor 21	Weighted median	9	-0.0766221	0.0965246	-0.26581	0.112566	0.92624	0.766584	1.11915	0.427306	1
GCST90274788	ieu-b-18	Multiple sclerosis	Fibroblast growth factor 21	Weighted mode	9	-0.0886346	0.112044	-0.30824	0.130971	0.91518	0.734739	1.13993	0.451715	1
GCST90274839	ieu-b-18	Multiple sclerosis	Tumor necrosis factor	Inverse variance weighted	9	0.115241	0.115334	-0.110814	0.341296	1.12214	0.895106	1.40677	0.3177	1
GCST90274839	ieu-b-18	Multiple sclerosis	Tumor necrosis factor	MR Egger	9	-0.771236	0.364154	-1.48498	-0.057494	0.462441	0.226507	0.944128	0.071946	1
GCST90274839	ieu-b-18	Multiple sclerosis	Tumor necrosis factor	Weighted median	9	0.241168	0.136424	-0.0262228	0.508558	1.27273	0.974118	1.66289	0.077097	1
GCST90274839	ieu-b-18	Multiple sclerosis	Tumor necrosis factor	Weighted mode	9	0.282668	0.18202	-0.0740907	0.639427	1.32666	0.928587	1.89539	0.159038	1
GCST90274772	ieu-b-18	Multiple sclerosis	CD40L receptor	Inverse variance weighted	10	-0.251909	0.042223	-0.334666	-0.169152	0.777316	0.715577	0.844381	2.43e-09	8.75e-07
GCST90274772	ieu-b-18	Multiple sclerosis	CD40L receptor	MR Egger	10	-0.317305	0.0499267	-0.415162	-0.219449	0.728108	0.660234	0.802961	0.000219332	0.0789595
GCST90274772	ieu-b-18	Multiple sclerosis	CD40L receptor	Weighted median	10	-0.284815	0.0410452	-0.365263	-0.204366	0.752154	0.694014	0.815164	3.95e-12	1.42e-09
GCST90274772	ieu-b-18	Multiple sclerosis	CD40L receptor	Weighted mode	10	-0.28318	0.0396913	-0.360975	-0.205385	0.753384	0.696996	0.814334	5.46e-05	0.0196462
GCST90274774	ieu-b-18	Multiple sclerosis	T-cell surface glycoprotein CD6 isoform	Weighted median	10	0.114612	0.0334052	0.049138	0.180086	1.12144	1.05037	1.19732	0.000601434	0.216516
GCST90274774	ieu-b-18	Multiple sclerosis	T-cell surface glycoprotein CD6 isoform	Inverse variance weighted	10	0.139252	0.0455151	0.0500425	0.228462	1.14941	1.05132	1.25667	0.0022173	0.798226
GCST90274774	ieu-b-18	Multiple sclerosis	T-cell surface glycoprotein CD6 isoform	MR Egger	10	0.0852713	0.0611215	-0.0345269	0.205069	1.08901	0.966062	1.22761	0.200494	1
GCST90274774	ieu-b-18	Multiple sclerosis	T-cell surface glycoprotein CD6 isoform	Weighted mode	10	0.11302	0.0320524	0.0501972	0.175843	1.11965	1.05148	1.19225	0.00645334	1
GCST90274782	ieu-b-18	Multiple sclerosis	C-X-C motif chemokine 5	Inverse variance weighted	10	-0.0295605	0.0665266	-0.159953	0.100832	0.970872	0.852184	1.10609	0.656796	1
GCST90274782	ieu-b-18	Multiple sclerosis	C-X-C motif chemokine 5	MR Egger	10	-0.0772904	0.095658	-0.26478	0.110199	0.925621	0.767375	1.1165	0.442459	1
GCST90274782	ieu-b-18	Multiple sclerosis	C-X-C motif chemokine 5	Weighted median	10	-0.0515781	0.0473134	-0.144312	0.041156	0.949729	0.865617	1.04201	0.275652	1
GCST90274782	ieu-b-18	Multiple sclerosis	C-X-C motif chemokine 5	Weighted mode	10	-0.048308	0.049406	-0.145144	0.0485278	0.95284	0.864898	1.04972	0.353735	1
GCST90274785	ieu-b-18	Multiple sclerosis	Delta and Notch-like epidermal growth factor-related receptor	Inverse variance weighted	10	0.0936576	0.17732	-0.253889	0.441205	1.09818	0.775778	1.55458	0.597371	1
GCST90274785	ieu-b-18	Multiple sclerosis	Delta and Notch-like epidermal growth factor-related receptor	MR Egger	10	0.00147517	0.614262	-1.20248	1.20543	1.00148	0.300449	3.33819	0.998143	1
GCST90274785	ieu-b-18	Multiple sclerosis	Delta and Notch-like epidermal growth factor-related receptor	Weighted median	10	0.0512425	0.112375	-0.169012	0.271497	1.05258	0.844499	1.31193	0.648393	1
GCST90274785	ieu-b-18	Multiple sclerosis	Delta and Notch-like epidermal growth factor-related receptor	Weighted mode	10	0.0180887	0.111452	-0.200357	0.236534	1.01825	0.818439	1.26685	0.874655	1
GCST90274803	ieu-b-18	Multiple sclerosis	Interleukin-18	Inverse variance weighted	10	0.0164481	0.0585209	-0.0982529	0.131149	1.01658	0.90642	1.14014	0.778662	1
GCST90274803	ieu-b-18	Multiple sclerosis	Interleukin-18	MR Egger	10	-0.0803935	0.130811	-0.336782	0.175995	0.922753	0.714064	1.19243	0.555904	1
GCST90274803	ieu-b-18	Multiple sclerosis	Interleukin-18	Weighted median	10	-0.0208323	0.07053	-0.159071	0.117406	0.979383	0.852936	1.12458	0.767713	1
GCST90274803	ieu-b-18	Multiple sclerosis	Interleukin-18	Weighted mode	10	0.00416233	0.0701092	-0.133252	0.141576	1.00417	0.875245	1.15209	0.953955	1
GCST90274829	ieu-b-18	Multiple sclerosis	Neurotrophin-3	Inverse variance weighted	10	0.00260414	0.112627	-0.218144	0.223352	1.00261	0.80401	1.25026	0.981553	1
GCST90274829	ieu-b-18	Multiple sclerosis	Neurotrophin-3	MR Egger	10	-0.41283	0.266869	-0.935893	0.110232	0.661774	0.392235	1.11654	0.160464	1
GCST90274829	ieu-b-18	Multiple sclerosis	Neurotrophin-3	Weighted median	10	-0.0463132	0.141361	-0.323381	0.230755	0.954743	0.723698	1.25955	0.743197	1
GCST90274829	ieu-b-18	Multiple sclerosis	Neurotrophin-3	Weighted mode	10	-0.130277	0.187884	-0.498529	0.237975	0.877852	0.607423	1.26868	0.505562	1
GCST90274831	ieu-b-18	Multiple sclerosis	Oncostatin-M	Inverse variance weighted	10	-0.142228	0.224561	-0.582369	0.297912	0.867423	0.558574	1.34704	0.526498	1
GCST90274831	ieu-b-18	Multiple sclerosis	Oncostatin-M	MR Egger	10	-0.840585	0.840481	-2.48793	0.806757	0.431458	0.083082	2.24063	0.346537	1
GCST90274831	ieu-b-18	Multiple sclerosis	Oncostatin-M	Weighted median	10	-0.0175013	0.130186	-0.272666	0.237663	0.982651	0.761347	1.26828	0.89306	1
GCST90274831	ieu-b-18	Multiple sclerosis	Oncostatin-M	Weighted mode	10	-0.0600968	0.139433	-0.333385	0.213191	0.941673	0.716494	1.23762	0.676601	1
GCST90274760	ieu-b-18	Multiple sclerosis	Artemin	Inverse variance weighted	11	0.124418	0.145058	-0.159896	0.408731	1.13249	0.852233	1.50491	0.391052	1
GCST90274760	ieu-b-18	Multiple sclerosis	Artemin	MR Egger	11	-0.538517	0.620744	-1.75518	0.678141	0.583613	0.172877	1.97021	0.408184	1
GCST90274760	ieu-b-18	Multiple sclerosis	Artemin	Weighted median	11	0.137733	0.132706	-0.12237	0.397836	1.14767	0.884821	1.4886	0.299325	1
GCST90274760	ieu-b-18	Multiple sclerosis	Artemin	Weighted mode	11	0.170275	0.181918	-0.186284	0.526834	1.18563	0.830038	1.69356	0.371326	1
GCST90274765	ieu-b-18	Multiple sclerosis	C-C motif chemokine 19	Inverse variance weighted	11	0.665392	0.707932	-0.722154	2.05294	1.94525	0.485705	7.79075	0.347264	1
GCST90274765	ieu-b-18	Multiple sclerosis	C-C motif chemokine 19	MR Egger	11	0.981699	1.45813	-1.87624	3.83964	2.66899	0.153164	46.5088	0.517697	1
GCST90274765	ieu-b-18	Multiple sclerosis	C-C motif chemokine 19	Weighted median	11	0.0404174	0.0984495	-0.152544	0.233379	1.04125	0.858521	1.26286	0.68141	1
GCST90274765	ieu-b-18	Multiple sclerosis	C-C motif chemokine 19	Weighted mode	11	0.0105188	0.103166	-0.191686	0.212724	1.01057	0.825566	1.23704	0.920804	1
GCST90274795	ieu-b-18	Multiple sclerosis	Interleukin-10	Inverse variance weighted	11	-0.124159	0.237784	-0.590215	0.341898	0.88324	0.554208	1.40762	0.601567	1
GCST90274795	ieu-b-18	Multiple sclerosis	Interleukin-10	MR Egger	11	-0.439372	0.708122	-1.82729	0.948547	0.644441	0.160849	2.58196	0.550332	1
GCST90274795	ieu-b-18	Multiple sclerosis	Interleukin-10	Weighted median	11	-0.0614976	0.108087	-0.273348	0.150353	0.940355	0.760828	1.16224	0.569381	1
GCST90274795	ieu-b-18	Multiple sclerosis	Interleukin-10	Weighted mode	11	-0.0792652	0.12092	-0.316268	0.157738	0.923795	0.728864	1.17086	0.526926	1
GCST90274821	ieu-b-18	Multiple sclerosis	Monocyte chemoattractant protein-1	Inverse variance weighted	11	-0.0217887	0.0846144	-0.187633	0.144056	0.978447	0.828919	1.15495	0.796789	1
GCST90274821	ieu-b-18	Multiple sclerosis	Monocyte chemoattractant protein-1	MR Egger	11	-0.034888	0.171315	-0.370666	0.30089	0.965714	0.690275	1.35106	0.843159	1
GCST90274821	ieu-b-18	Multiple sclerosis	Monocyte chemoattractant protein-1	Weighted median	11	0.0900329	0.106826	-0.119346	0.299412	1.09421	0.8875	1.34907	0.399341	1
GCST90274821	ieu-b-18	Multiple sclerosis	Monocyte chemoattractant protein-1	Weighted mode	11	0.161864	0.215889	-0.261279	0.585007	1.1757	0.770066	1.795	0.470673	1
GCST90274822	ieu-b-18	Multiple sclerosis	Monocyte chemoattractant protein 2	Inverse variance weighted	11	0.00972181	0.0288834	-0.0468897	0.0663333	1.00977	0.954193	1.06858	0.736428	1
GCST90274822	ieu-b-18	Multiple sclerosis	Monocyte chemoattractant protein 2	MR Egger	11	0.000376421	0.0357339	-0.069662	0.0704148	1.00038	0.932709	1.07295	0.991825	1
GCST90274822	ieu-b-18	Multiple sclerosis	Monocyte chemoattractant protein 2	Weighted median	11	0.00165243	0.0253828	-0.0480979	0.0514027	1.00165	0.953041	1.05275	0.948094	1
GCST90274822	ieu-b-18	Multiple sclerosis	Monocyte chemoattractant protein 2	Weighted mode	11	0.00083088	0.0231114	-0.0444675	0.0461293	1.00083	0.956507	1.04721	0.972029	1
GCST90274832	ieu-b-18	Multiple sclerosis	Programmed cell death 1 ligand 1	Inverse variance weighted	11	-0.029509	0.11441	-0.253753	0.194735	0.970922	0.775883	1.21499	0.796467	1
GCST90274832	ieu-b-18	Multiple sclerosis	Programmed cell death 1 ligand 1	MR Egger	11	-0.534589	0.289592	-1.10219	0.0330117	0.58591	0.332143	1.03356	0.0979714	1
GCST90274832	ieu-b-18	Multiple sclerosis	Programmed cell death 1 ligand 1	Weighted median	11	-0.169794	0.101461	-0.368658	0.029069	0.843838	0.691662	1.0295	0.0942298	1
GCST90274832	ieu-b-18	Multiple sclerosis	Programmed cell death 1 ligand 1	Weighted mode	11	-0.188276	0.122684	-0.428737	0.0521847	0.828386	0.651331	1.05357	0.155881	1
GCST90274786	ieu-b-18	Multiple sclerosis	Protein S100-A12	Inverse variance weighted	12	0.0588453	0.0737232	-0.0856521	0.203343	1.06061	0.917914	1.22549	0.424758	1
GCST90274786	ieu-b-18	Multiple sclerosis	Protein S100-A12	MR Egger	12	-0.0729645	0.158601	-0.383823	0.237894	0.929634	0.681252	1.26857	0.655321	1
GCST90274786	ieu-b-18	Multiple sclerosis	Protein S100-A12	Weighted median	12	0.0383109	0.092388	-0.14277	0.219391	1.03905	0.866954	1.24532	0.67838	1
GCST90274786	ieu-b-18	Multiple sclerosis	Protein S100-A12	Weighted mode	12	-0.00422282	0.0989864	-0.198236	0.189791	0.995786	0.820176	1.209	0.966737	1
GCST90274802	ieu-b-18	Multiple sclerosis	Interleukin-17C	Inverse variance weighted	12	0.0823079	0.0887511	-0.0916443	0.25626	1.08579	0.91243	1.29209	0.353718	1
GCST90274802	ieu-b-18	Multiple sclerosis	Interleukin-17C	MR Egger	12	0.36467	0.324551	-0.271449	1.00079	1.44004	0.762274	2.72043	0.287426	1
GCST90274802	ieu-b-18	Multiple sclerosis	Interleukin-17C	Weighted median	12	0.127228	0.110343	-0.0890434	0.3435	1.13568	0.914806	1.40987	0.248898	1
GCST90274802	ieu-b-18	Multiple sclerosis	Interleukin-17C	Weighted mode	12	-0.127119	0.186477	-0.492615	0.238376	0.880628	0.611027	1.26919	0.509533	1
GCST90274804	ieu-b-18	Multiple sclerosis	interleukin-18 receptor 1	Inverse variance weighted	12	-0.0502345	0.0372665	-0.123277	0.0228077	0.951006	0.884019	1.02307	0.177664	1
GCST90274804	ieu-b-18	Multiple sclerosis	interleukin-18 receptor 1	MR Egger	12	-0.0547971	0.0653218	-0.182828	0.0732337	0.946677	0.832911	1.07598	0.421137	1
GCST90274804	ieu-b-18	Multiple sclerosis	interleukin-18 receptor 1	Weighted median	12	-0.0536173	0.0322825	-0.116891	0.00965636	0.947795	0.889682	1.0097	0.0967377	1
GCST90274804	ieu-b-18	Multiple sclerosis	interleukin-18 receptor 1	Weighted mode	12	-0.055335	0.0295234	-0.113201	0.0025308	0.946168	0.892971	1.00253	0.0876792	1
GCST90274816	ieu-b-18	Multiple sclerosis	Interleukin-7	Inverse variance weighted	12	0.24298	0.163223	-0.0769376	0.562897	1.27504	0.925948	1.75575	0.136583	1
GCST90274816	ieu-b-18	Multiple sclerosis	Interleukin-7	MR Egger	12	-0.267393	0.418789	-1.08822	0.553433	0.765372	0.336816	1.73921	0.537502	1
GCST90274816	ieu-b-18	Multiple sclerosis	Interleukin-7	Weighted median	12	0.147514	0.123543	-0.0946299	0.389658	1.15895	0.90971	1.47648	0.232466	1
GCST90274816	ieu-b-18	Multiple sclerosis	Interleukin-7	Weighted mode	12	-0.0600972	0.128984	-0.312905	0.192711	0.941673	0.731319	1.21253	0.650357	1
GCST90274817	ieu-b-18	Multiple sclerosis	Interleukin-8	Inverse variance weighted	12	-0.151409	0.106288	-0.359734	0.0569158	0.859496	0.697862	1.05857	0.154298	1
GCST90274817	ieu-b-18	Multiple sclerosis	Interleukin-8	MR Egger	12	0.0549817	0.278946	-0.491753	0.601717	1.05652	0.611553	1.82525	0.847694	1
GCST90274817	ieu-b-18	Multiple sclerosis	Interleukin-8	Weighted median	12	-0.0623602	0.120998	-0.299516	0.174796	0.939544	0.741176	1.191	0.606286	1
GCST90274817	ieu-b-18	Multiple sclerosis	Interleukin-8	Weighted mode	12	-0.025548	0.242899	-0.501631	0.450535	0.974776	0.605542	1.56915	0.918127	1
GCST90274820	ieu-b-18	Multiple sclerosis	Leukemia inhibitory factor receptor	Inverse variance weighted	12	0.186604	0.0719963	0.0454914	0.327717	1.20515	1.04654	1.3878	0.00954592	1
GCST90274820	ieu-b-18	Multiple sclerosis	Leukemia inhibitory factor receptor	MR Egger	12	0.27991	0.120917	0.0429131	0.516908	1.32301	1.04385	1.67683	0.0431461	1
GCST90274820	ieu-b-18	Multiple sclerosis	Leukemia inhibitory factor receptor	Weighted median	12	0.202221	0.0671122	0.0706808	0.333761	1.22412	1.07324	1.39621	0.0025853	0.930708
GCST90274820	ieu-b-18	Multiple sclerosis	Leukemia inhibitory factor receptor	Weighted mode	12	0.192978	0.0673013	0.0610677	0.324889	1.21286	1.06297	1.38388	0.0153132	1
GCST90274823	ieu-b-18	Multiple sclerosis	Monocyte chemoattractant protein-3	Inverse variance weighted	12	0.0933579	0.0677268	-0.0393866	0.226102	1.09785	0.961379	1.2537	0.168065	1
GCST90274823	ieu-b-18	Multiple sclerosis	Monocyte chemoattractant protein-3	MR Egger	12	-0.112342	0.146377	-0.399241	0.174557	0.893739	0.670829	1.19072	0.460533	1
GCST90274823	ieu-b-18	Multiple sclerosis	Monocyte chemoattractant protein-3	Weighted median	12	-0.029359	0.0813094	-0.188725	0.130007	0.971068	0.828014	1.13884	0.718041	1
GCST90274823	ieu-b-18	Multiple sclerosis	Monocyte chemoattractant protein-3	Weighted mode	12	-0.0332889	0.0899682	-0.209627	0.143049	0.967259	0.810887	1.15379	0.718402	1
GCST90274830	ieu-b-18	Multiple sclerosis	Osteoprotegerin	Inverse variance weighted	12	0.0776655	0.112466	-0.142767	0.298098	1.08076	0.866956	1.34729	0.489835	1
GCST90274830	ieu-b-18	Multiple sclerosis	Osteoprotegerin	MR Egger	12	-0.240199	0.237253	-0.705216	0.224817	0.786471	0.494002	1.25209	0.335208	1
GCST90274830	ieu-b-18	Multiple sclerosis	Osteoprotegerin	Weighted median	12	-0.0452997	0.0759573	-0.194176	0.103577	0.955711	0.823513	1.10913	0.550919	1
GCST90274830	ieu-b-18	Multiple sclerosis	Osteoprotegerin	Weighted mode	12	-0.0416292	0.0785231	-0.195535	0.112276	0.959225	0.822395	1.11882	0.606543	1
GCST90274840	ieu-b-18	Multiple sclerosis	TNF-beta	Inverse variance weighted	12	-0.0167637	0.225737	-0.459209	0.425681	0.983376	0.631783	1.53063	0.940802	1
GCST90274840	ieu-b-18	Multiple sclerosis	TNF-beta	MR Egger	12	-0.185524	0.272587	-0.719794	0.348746	0.830669	0.486853	1.41729	0.511572	1
GCST90274840	ieu-b-18	Multiple sclerosis	TNF-beta	Weighted median	12	-0.072235	0.0296918	-0.130431	-0.0140391	0.930312	0.877717	0.986059	0.0149815	1
GCST90274840	ieu-b-18	Multiple sclerosis	TNF-beta	Weighted mode	12	-0.0904107	0.0316559	-0.152456	-0.0283652	0.913556	0.858596	0.972033	0.0156267	1
GCST90274764	ieu-b-18	Multiple sclerosis	Eotaxin	Inverse variance weighted	13	-0.0648217	0.0791751	-0.220005	0.0903615	0.937235	0.802515	1.09457	0.41295	1
GCST90274764	ieu-b-18	Multiple sclerosis	Eotaxin	MR Egger	13	0.013864	0.164925	-0.309388	0.337116	1.01396	0.733896	1.4009	0.934517	1
GCST90274764	ieu-b-18	Multiple sclerosis	Eotaxin	Weighted median	13	-0.0288256	0.0799627	-0.185552	0.127901	0.971586	0.830645	1.13644	0.718483	1
GCST90274764	ieu-b-18	Multiple sclerosis	Eotaxin	Weighted mode	13	-0.0165161	0.0815977	-0.176448	0.143415	0.98362	0.838243	1.15421	0.842988	1
GCST90274771	ieu-b-18	Multiple sclerosis	Natural killer cell receptor 2B4	Inverse variance weighted	13	0.187767	0.0857108	0.019774	0.35576	1.20655	1.01997	1.42727	0.0284731	1
GCST90274771	ieu-b-18	Multiple sclerosis	Natural killer cell receptor 2B4	MR Egger	13	0.100022	0.197707	-0.287484	0.487527	1.10519	0.750148	1.62829	0.622906	1
GCST90274771	ieu-b-18	Multiple sclerosis	Natural killer cell receptor 2B4	Weighted median	13	0.0390774	0.0769548	-0.111754	0.189909	1.03985	0.894264	1.20914	0.611596	1
GCST90274771	ieu-b-18	Multiple sclerosis	Natural killer cell receptor 2B4	Weighted mode	13	0.0347289	0.0786683	-0.119461	0.188919	1.03534	0.887399	1.20794	0.666729	1
GCST90274787	ieu-b-18	Multiple sclerosis	Fibroblast growth factor 19	Inverse variance weighted	13	0.121771	0.0731564	-0.0216153	0.265158	1.1295	0.978617	1.30364	0.096006	1
GCST90274787	ieu-b-18	Multiple sclerosis	Fibroblast growth factor 19	MR Egger	13	0.295833	0.1948	-0.085976	0.677641	1.34425	0.917616	1.96923	0.157057	1
GCST90274787	ieu-b-18	Multiple sclerosis	Fibroblast growth factor 19	Weighted median	13	0.221403	0.0949382	0.0353239	0.407481	1.24783	1.03596	1.50303	0.0196969	1
GCST90274787	ieu-b-18	Multiple sclerosis	Fibroblast growth factor 19	Weighted mode	13	0.273248	0.0979087	0.081347	0.465149	1.31423	1.08475	1.59225	0.0163189	1
GCST90274826	ieu-b-18	Multiple sclerosis	Matrix metalloproteinase-1	Inverse variance weighted	13	-0.0986545	0.0687661	-0.233436	0.0361271	0.906056	0.791808	1.03679	0.15139	1
GCST90274826	ieu-b-18	Multiple sclerosis	Matrix metalloproteinase-1	MR Egger	13	-0.220648	0.134969	-0.485187	0.0438901	0.801999	0.615582	1.04487	0.130354	1
GCST90274826	ieu-b-18	Multiple sclerosis	Matrix metalloproteinase-1	Weighted median	13	-0.127984	0.0881024	-0.300665	0.0446962	0.879867	0.740326	1.04571	0.146313	1
GCST90274826	ieu-b-18	Multiple sclerosis	Matrix metalloproteinase-1	Weighted mode	13	-0.134288	0.103271	-0.336699	0.068123	0.874338	0.714124	1.0705	0.217902	1
GCST90274766	ieu-b-18	Multiple sclerosis	C-C motif chemokine 20	Inverse variance weighted	14	0.256923	0.503276	-0.729498	1.24334	1.29295	0.482151	3.46719	0.609701	1
GCST90274766	ieu-b-18	Multiple sclerosis	C-C motif chemokine 20	MR Egger	14	-0.467152	1.60668	-3.61624	2.68193	0.626785	0.0268836	14.6133	0.776201	1
GCST90274766	ieu-b-18	Multiple sclerosis	C-C motif chemokine 20	Weighted median	14	-0.0656152	0.108226	-0.277738	0.146508	0.936491	0.757495	1.15778	0.544329	1
GCST90274766	ieu-b-18	Multiple sclerosis	C-C motif chemokine 20	Weighted mode	14	-0.202463	0.11886	-0.435428	0.0305028	0.816717	0.646987	1.03097	0.11227	1
GCST90274775	ieu-b-18	Multiple sclerosis	CUB domain-containing protein 1	Inverse variance weighted	14	0.372181	0.528097	-0.66289	1.40725	1.4509	0.51536	4.08472	0.48096	1
GCST90274775	ieu-b-18	Multiple sclerosis	CUB domain-containing protein 1	MR Egger	14	0.209493	1.40962	-2.55336	2.97234	1.23305	0.0778198	19.5377	0.884324	1
GCST90274775	ieu-b-18	Multiple sclerosis	CUB domain-containing protein 1	Weighted median	14	0.0493747	0.0933545	-0.1336	0.23235	1.05061	0.87494	1.26156	0.596878	1
GCST90274775	ieu-b-18	Multiple sclerosis	CUB domain-containing protein 1	Weighted mode	14	0.0857359	0.0996861	-0.109649	0.281121	1.08952	0.896149	1.32461	0.405339	1
GCST90274778	ieu-b-18	Multiple sclerosis	Fractalkine	Inverse variance weighted	14	0.702131	0.737092	-0.742569	2.14683	2.01805	0.47589	8.5577	0.340808	1
GCST90274778	ieu-b-18	Multiple sclerosis	Fractalkine	MR Egger	14	2.18709	2.79932	-3.29957	7.67375	8.90922	0.0368989	2151.13	0.44977	1
GCST90274778	ieu-b-18	Multiple sclerosis	Fractalkine	Weighted median	14	0.103805	0.133682	-0.158212	0.365823	1.10938	0.853669	1.4417	0.437449	1
GCST90274778	ieu-b-18	Multiple sclerosis	Fractalkine	Weighted mode	14	0.219873	0.164861	-0.103255	0.543001	1.24592	0.901897	1.72116	0.205205	1
GCST90274780	ieu-b-18	Multiple sclerosis	C-X-C motif chemokine 10	Inverse variance weighted	14	0.223121	0.0842906	0.0579114	0.388331	1.24997	1.05962	1.47452	0.00811986	1
GCST90274780	ieu-b-18	Multiple sclerosis	C-X-C motif chemokine 10	MR Egger	14	0.286096	0.207895	-0.121377	0.69357	1.33122	0.8857	2.00085	0.193911	1
GCST90274780	ieu-b-18	Multiple sclerosis	C-X-C motif chemokine 10	Weighted median	14	0.136607	0.110089	-0.0791683	0.352381	1.14638	0.923884	1.42245	0.214653	1
GCST90274780	ieu-b-18	Multiple sclerosis	C-X-C motif chemokine 10	Weighted mode	14	0.0988269	0.225262	-0.342686	0.54034	1.10388	0.709861	1.71659	0.668067	1
GCST90274784	ieu-b-18	Multiple sclerosis	C-X-C motif chemokine 9	Inverse variance weighted	14	0.213361	0.216631	-0.211237	0.637958	1.23783	0.809582	1.89261	0.324672	1
GCST90274784	ieu-b-18	Multiple sclerosis	C-X-C motif chemokine 9	MR Egger	14	-0.28386	0.606903	-1.47339	0.905669	0.752872	0.229148	2.47359	0.648365	1
GCST90274784	ieu-b-18	Multiple sclerosis	C-X-C motif chemokine 9	Weighted median	14	-0.0838287	0.114396	-0.308046	0.140388	0.919589	0.734882	1.15072	0.463686	1
GCST90274784	ieu-b-18	Multiple sclerosis	C-X-C motif chemokine 9	Weighted mode	14	-0.172764	0.113614	-0.395448	0.0499202	0.841336	0.673379	1.05119	0.1523	1
GCST90274790	ieu-b-18	Multiple sclerosis	Fibroblast growth factor 5	Inverse variance weighted	14	-0.0430084	0.0343881	-0.110409	0.0243922	0.957903	0.895468	1.02469	0.211052	1
GCST90274790	ieu-b-18	Multiple sclerosis	Fibroblast growth factor 5	MR Egger	14	-0.0395475	0.0481858	-0.133992	0.0548968	0.961224	0.874597	1.05643	0.427805	1
GCST90274790	ieu-b-18	Multiple sclerosis	Fibroblast growth factor 5	Weighted median	14	-0.0390516	0.0330273	-0.103785	0.0256818	0.961701	0.901419	1.02601	0.237045	1
GCST90274790	ieu-b-18	Multiple sclerosis	Fibroblast growth factor 5	Weighted mode	14	-0.0412845	0.0328822	-0.105734	0.0231646	0.959556	0.899664	1.02343	0.231386	1
GCST90274793	ieu-b-18	Multiple sclerosis	Hepatocyte growth factor	Inverse variance weighted	14	0.0347768	0.087373	-0.136474	0.206028	1.03539	0.872429	1.22879	0.69061	1
GCST90274793	ieu-b-18	Multiple sclerosis	Hepatocyte growth factor	MR Egger	14	-0.147918	0.213047	-0.565489	0.269654	0.862502	0.568082	1.30951	0.500718	1
GCST90274793	ieu-b-18	Multiple sclerosis	Hepatocyte growth factor	Weighted median	14	0.0715606	0.119008	-0.161695	0.304816	1.07418	0.850701	1.35638	0.547634	1
GCST90274793	ieu-b-18	Multiple sclerosis	Hepatocyte growth factor	Weighted mode	14	0.200788	0.187504	-0.16672	0.568297	1.22237	0.846436	1.76526	0.303718	1
GCST90274818	ieu-b-18	Multiple sclerosis	Latency-associated peptide transforming growth factor beta 1	Inverse variance weighted	14	0.0681987	0.109284	-0.145998	0.282396	1.07058	0.864159	1.3263	0.532595	1
GCST90274818	ieu-b-18	Multiple sclerosis	Latency-associated peptide transforming growth factor beta 1	MR Egger	14	0.436539	0.250511	-0.0544625	0.92754	1.54734	0.946994	2.52828	0.106948	1
GCST90274818	ieu-b-18	Multiple sclerosis	Latency-associated peptide transforming growth factor beta 1	Weighted median	14	0.0552434	0.123816	-0.187435	0.297922	1.0568	0.829083	1.34706	0.655471	1
GCST90274818	ieu-b-18	Multiple sclerosis	Latency-associated peptide transforming growth factor beta 1	Weighted mode	14	0.0604219	0.215532	-0.36202	0.482864	1.06228	0.696269	1.62071	0.783629	1
GCST90274825	ieu-b-18	Multiple sclerosis	Macrophage inflammatory protein 1a	Inverse variance weighted	14	-0.022296	0.105517	-0.229109	0.184517	0.977951	0.795242	1.20264	0.832651	1
GCST90274825	ieu-b-18	Multiple sclerosis	Macrophage inflammatory protein 1a	MR Egger	14	0.00711524	0.167331	-0.320853	0.335084	1.00714	0.72553	1.39806	0.966782	1
GCST90274825	ieu-b-18	Multiple sclerosis	Macrophage inflammatory protein 1a	Weighted median	14	-0.0536561	0.0474275	-0.146614	0.0393017	0.947758	0.863627	1.04008	0.257916	1
GCST90274825	ieu-b-18	Multiple sclerosis	Macrophage inflammatory protein 1a	Weighted mode	14	-0.0606737	0.0498386	-0.158357	0.0370099	0.94113	0.853545	1.0377	0.245088	1
GCST90274762	ieu-b-18	Multiple sclerosis	beta-nerve growth factor	Inverse variance weighted	15	-0.0537463	0.138146	-0.324512	0.217019	0.947672	0.72288	1.24237	0.697235	1
GCST90274762	ieu-b-18	Multiple sclerosis	beta-nerve growth factor	MR Egger	15	0.203546	0.452924	-0.684186	1.09128	1.22574	0.504501	2.97808	0.660542	1
GCST90274762	ieu-b-18	Multiple sclerosis	beta-nerve growth factor	Weighted median	15	-0.13431	0.115413	-0.36052	0.0918993	0.874319	0.697314	1.09625	0.244531	1
GCST90274762	ieu-b-18	Multiple sclerosis	beta-nerve growth factor	Weighted mode	15	-0.186685	0.138824	-0.458779	0.0854091	0.829705	0.632055	1.08916	0.200084	1
GCST90274773	ieu-b-18	Multiple sclerosis	T-cell surface glycoprotein CD5	Inverse variance weighted	15	0.184629	0.139489	-0.0887701	0.458029	1.20277	0.915056	1.58095	0.185633	1
GCST90274773	ieu-b-18	Multiple sclerosis	T-cell surface glycoprotein CD5	MR Egger	15	0.710783	0.393587	-0.0606474	1.48221	2.03559	0.941155	4.40268	0.0941289	1
GCST90274773	ieu-b-18	Multiple sclerosis	T-cell surface glycoprotein CD5	Weighted median	15	0.193275	0.120798	-0.0434897	0.43004	1.21322	0.957442	1.53732	0.109603	1
GCST90274773	ieu-b-18	Multiple sclerosis	T-cell surface glycoprotein CD5	Weighted mode	15	0.280046	0.115264	0.0541275	0.505964	1.32319	1.05562	1.65858	0.0291657	1
GCST90274824	ieu-b-18	Multiple sclerosis	Monocyte chemoattractant protein-4	Inverse variance weighted	15	-0.070798	0.0604107	-0.189203	0.0476069	0.93165	0.827619	1.04876	0.241219	1
GCST90274824	ieu-b-18	Multiple sclerosis	Monocyte chemoattractant protein-4	MR Egger	15	-0.146107	0.129856	-0.400625	0.10841	0.864065	0.669901	1.11451	0.280871	1
GCST90274824	ieu-b-18	Multiple sclerosis	Monocyte chemoattractant protein-4	Weighted median	15	-0.165304	0.0674797	-0.297564	-0.0330437	0.847636	0.742625	0.967496	0.0142982	1
GCST90274824	ieu-b-18	Multiple sclerosis	Monocyte chemoattractant protein-4	Weighted mode	15	-0.21049	0.0875677	-0.382123	-0.0388574	0.810187	0.682411	0.961888	0.0306485	1
GCST90274843	ieu-b-18	Multiple sclerosis	TNF-related apoptosis-inducing ligand	Inverse variance weighted	15	0.0343017	0.0571556	-0.0777233	0.146327	1.0349	0.92522	1.15757	0.54841	1
GCST90274843	ieu-b-18	Multiple sclerosis	TNF-related apoptosis-inducing ligand	MR Egger	15	0.138969	0.0855213	-0.0286522	0.306591	1.14909	0.971754	1.35879	0.128155	1
GCST90274843	ieu-b-18	Multiple sclerosis	TNF-related apoptosis-inducing ligand	Weighted median	15	0.0664092	0.0594804	-0.0501724	0.182991	1.06866	0.951065	1.2008	0.264213	1
GCST90274843	ieu-b-18	Multiple sclerosis	TNF-related apoptosis-inducing ligand	Weighted mode	15	0.082903	0.0546682	-0.0242468	0.190053	1.08644	0.976045	1.20931	0.151651	1
GCST90274844	ieu-b-18	Multiple sclerosis	TNF-related activation-induced cytokine	Inverse variance weighted	15	-0.0190151	0.068289	-0.152862	0.114831	0.981165	0.858248	1.12168	0.780667	1
GCST90274844	ieu-b-18	Multiple sclerosis	TNF-related activation-induced cytokine	MR Egger	15	0.255121	0.173407	-0.0847559	0.594999	1.29062	0.918737	1.81303	0.165018	1
GCST90274844	ieu-b-18	Multiple sclerosis	TNF-related activation-induced cytokine	Weighted median	15	0.0797191	0.07387	-0.0650661	0.224504	1.08298	0.937006	1.2517	0.280507	1
GCST90274844	ieu-b-18	Multiple sclerosis	TNF-related activation-induced cytokine	Weighted mode	15	0.0827251	0.0808651	-0.0757704	0.241221	1.08624	0.927029	1.2728	0.32366	1
GCST90274848	ieu-b-18	Multiple sclerosis	Vascular endothelial growth factor A	Inverse variance weighted	15	-0.0365815	0.0348354	-0.104859	0.0316958	0.96408	0.900452	1.0322	0.293661	1
GCST90274848	ieu-b-18	Multiple sclerosis	Vascular endothelial growth factor A	MR Egger	15	-0.0275371	0.0495524	-0.12466	0.0695856	0.972839	0.882797	1.07206	0.587841	1
GCST90274848	ieu-b-18	Multiple sclerosis	Vascular endothelial growth factor A	Weighted median	15	-0.0337167	0.0365319	-0.105319	0.0378858	0.966845	0.900037	1.03861	0.35604	1
GCST90274848	ieu-b-18	Multiple sclerosis	Vascular endothelial growth factor A	Weighted mode	15	-0.035374	0.0374851	-0.108845	0.0380968	0.965244	0.89687	1.03883	0.361335	1
GCST90274781	ieu-b-18	Multiple sclerosis	C-X-C motif chemokine 11	Inverse variance weighted	16	0.0405855	0.088922	-0.133702	0.214873	1.04142	0.874851	1.2397	0.64809	1
GCST90274781	ieu-b-18	Multiple sclerosis	C-X-C motif chemokine 11	MR Egger	16	-0.258945	0.241475	-0.732235	0.214346	0.771866	0.480833	1.23905	0.301701	1
GCST90274781	ieu-b-18	Multiple sclerosis	C-X-C motif chemokine 11	Weighted median	16	-0.0588489	0.0932579	-0.241634	0.123937	0.942849	0.785343	1.13194	0.528018	1
GCST90274781	ieu-b-18	Multiple sclerosis	C-X-C motif chemokine 11	Weighted mode	16	-0.169017	0.0895384	-0.344512	0.00647861	0.844495	0.708566	1.0065	0.0785757	1
GCST90274841	ieu-b-18	Multiple sclerosis	Tumor necrosis factor receptor superfamily member 9	Inverse variance weighted	16	-0.0261383	0.16105	-0.341796	0.289519	0.9742	0.710493	1.33579	0.87107	1
GCST90274841	ieu-b-18	Multiple sclerosis	Tumor necrosis factor receptor superfamily member 9	MR Egger	16	-0.197501	0.545681	-1.26704	0.872034	0.820779	0.281665	2.39177	0.722805	1
GCST90274841	ieu-b-18	Multiple sclerosis	Tumor necrosis factor receptor superfamily member 9	Weighted median	16	-0.0061194	0.0941686	-0.19069	0.178451	0.993899	0.826389	1.19536	0.948187	1
GCST90274841	ieu-b-18	Multiple sclerosis	Tumor necrosis factor receptor superfamily member 9	Weighted mode	16	0.05293	0.108443	-0.159618	0.265478	1.05436	0.852469	1.30405	0.632543	1
GCST90274842	ieu-b-18	Multiple sclerosis	Tumor necrosis factor ligand superfamily member 14	Inverse variance weighted	16	0.0643928	0.0743536	-0.0813403	0.210126	1.06651	0.92188	1.23383	0.386471	1
GCST90274842	ieu-b-18	Multiple sclerosis	Tumor necrosis factor ligand superfamily member 14	MR Egger	16	-0.0274028	0.119595	-0.261809	0.207004	0.972969	0.769658	1.22999	0.822082	1
GCST90274842	ieu-b-18	Multiple sclerosis	Tumor necrosis factor ligand superfamily member 14	Weighted median	16	0.0708007	0.0681186	-0.0627118	0.204313	1.07337	0.939214	1.22668	0.298631	1
GCST90274842	ieu-b-18	Multiple sclerosis	Tumor necrosis factor ligand superfamily member 14	Weighted mode	16	0.074398	0.0705426	-0.0638655	0.212662	1.07724	0.938131	1.23697	0.308276	1
GCST90274768	ieu-b-18	Multiple sclerosis	C-C motif chemokine 25	Inverse variance weighted	17	0.013095	0.0329511	-0.0514892	0.0776792	1.01318	0.949814	1.08078	0.691068	1
GCST90274768	ieu-b-18	Multiple sclerosis	C-C motif chemokine 25	MR Egger	17	0.0146048	0.0424186	-0.0685357	0.0977452	1.01471	0.93376	1.10268	0.7354	1
GCST90274768	ieu-b-18	Multiple sclerosis	C-C motif chemokine 25	Weighted median	17	6.11e-05	0.0283564	-0.0555174	0.0556397	1.00006	0.945996	1.05722	0.998279	1
GCST90274768	ieu-b-18	Multiple sclerosis	C-C motif chemokine 25	Weighted mode	17	0.00256836	0.0309556	-0.0581046	0.0632413	1.00257	0.943551	1.06528	0.934905	1
GCST90274835	ieu-b-18	Multiple sclerosis	Signaling lymphocytic activation molecule	Inverse variance weighted	17	-0.0420312	0.108104	-0.253916	0.169854	0.95884	0.775757	1.18513	0.697423	1
GCST90274835	ieu-b-18	Multiple sclerosis	Signaling lymphocytic activation molecule	MR Egger	17	0.625027	0.333153	-0.0279537	1.27801	1.8683	0.972433	3.58948	0.0802388	1
GCST90274835	ieu-b-18	Multiple sclerosis	Signaling lymphocytic activation molecule	Weighted median	17	-0.00593257	0.0928479	-0.187914	0.176049	0.994085	0.828686	1.1925	0.949053	1
GCST90274835	ieu-b-18	Multiple sclerosis	Signaling lymphocytic activation molecule	Weighted mode	17	-0.0304619	0.107406	-0.240977	0.180053	0.969997	0.78586	1.19728	0.780342	1
GCST90274836	ieu-b-18	Multiple sclerosis	Sulfotransferase 1A1	Inverse variance weighted	17	0.0245314	0.0592294	-0.0915582	0.140621	1.02483	0.912508	1.15099	0.678745	1
GCST90274836	ieu-b-18	Multiple sclerosis	Sulfotransferase 1A1	MR Egger	17	0.0430465	0.142005	-0.235283	0.321375	1.04399	0.790348	1.37902	0.765951	1
GCST90274836	ieu-b-18	Multiple sclerosis	Sulfotransferase 1A1	Weighted median	17	0.093123	0.0742732	-0.0524524	0.238699	1.0976	0.948899	1.2696	0.209918	1
GCST90274836	ieu-b-18	Multiple sclerosis	Sulfotransferase 1A1	Weighted mode	17	0.155681	0.0894988	-0.0197367	0.331098	1.16845	0.980457	1.3925	0.101149	1
GCST90274847	ieu-b-18	Multiple sclerosis	Urokinase-type plasminogen activator	Inverse variance weighted	17	0.0606889	0.0932174	-0.122017	0.243395	1.06257	0.885133	1.27557	0.515016	1
GCST90274847	ieu-b-18	Multiple sclerosis	Urokinase-type plasminogen activator	MR Egger	17	-0.0906969	0.304122	-0.686777	0.505383	0.913295	0.503195	1.65762	0.769623	1
GCST90274847	ieu-b-18	Multiple sclerosis	Urokinase-type plasminogen activator	Weighted median	17	-0.00423858	0.0934028	-0.187308	0.178831	0.99577	0.829188	1.19582	0.963805	1
GCST90274847	ieu-b-18	Multiple sclerosis	Urokinase-type plasminogen activator	Weighted mode	17	-0.00586337	0.140029	-0.28032	0.268594	0.994154	0.755542	1.30812	0.967118	1
GCST90274798	ieu-b-18	Multiple sclerosis	Interleukin-12 subunit beta	Inverse variance weighted	18	0.0151058	0.0529725	-0.0887204	0.118932	1.01522	0.915101	1.12629	0.77552	1
GCST90274798	ieu-b-18	Multiple sclerosis	Interleukin-12 subunit beta	MR Egger	18	0.0670983	0.0786114	-0.0869801	0.221177	1.0694	0.916695	1.24754	0.405956	1
GCST90274798	ieu-b-18	Multiple sclerosis	Interleukin-12 subunit beta	Weighted median	18	-0.0180761	0.0369981	-0.0905924	0.0544401	0.982086	0.91339	1.05595	0.625146	1
GCST90274798	ieu-b-18	Multiple sclerosis	Interleukin-12 subunit beta	Weighted mode	18	0.00627074	0.0361052	-0.0644955	0.077037	1.00629	0.93754	1.08008	0.864169	1
GCST90274846	ieu-b-18	Multiple sclerosis	Tumor necrosis factor ligand superfamily member 12	Inverse variance weighted	18	-0.0135448	0.0892384	-0.188452	0.161362	0.986547	0.82824	1.17511	0.879359	1
GCST90274846	ieu-b-18	Multiple sclerosis	Tumor necrosis factor ligand superfamily member 12	MR Egger	18	-0.14975	0.198799	-0.539397	0.239896	0.860923	0.5831	1.27112	0.462227	1
GCST90274846	ieu-b-18	Multiple sclerosis	Tumor necrosis factor ligand superfamily member 12	Weighted median	18	-0.203134	0.0824344	-0.364705	-0.0415624	0.816169	0.694401	0.959289	0.0137324	1
GCST90274846	ieu-b-18	Multiple sclerosis	Tumor necrosis factor ligand superfamily member 12	Weighted mode	18	-0.200998	0.0877161	-0.372921	-0.0290741	0.817914	0.68872	0.971345	0.0349782	1
GCST90274791	ieu-b-18	Multiple sclerosis	Fms-related tyrosine kinase 3 ligand	Inverse variance weighted	21	0.0162533	0.135084	-0.248511	0.281018	1.01639	0.779961	1.32448	0.904229	1
GCST90274791	ieu-b-18	Multiple sclerosis	Fms-related tyrosine kinase 3 ligand	MR Egger	21	-0.780773	0.468718	-1.69946	0.137914	0.458052	0.182782	1.14788	0.112163	1
GCST90274791	ieu-b-18	Multiple sclerosis	Fms-related tyrosine kinase 3 ligand	Weighted median	21	0.0314816	0.109794	-0.183714	0.246677	1.03198	0.832174	1.27977	0.774316	1
GCST90274791	ieu-b-18	Multiple sclerosis	Fms-related tyrosine kinase 3 ligand	Weighted mode	21	0.149642	0.274432	-0.388245	0.68753	1.16142	0.678246	1.9888	0.591591	1
GCST90274777	ieu-b-18	Multiple sclerosis	Cystatin D	Inverse variance weighted	23	-0.0214774	0.0274533	-0.075286	0.0323311	0.978752	0.927478	1.03286	0.434023	1
GCST90274777	ieu-b-18	Multiple sclerosis	Cystatin D	MR Egger	23	-0.0070673	0.0364316	-0.0784732	0.0643386	0.992958	0.924527	1.06645	0.848049	1
GCST90274777	ieu-b-18	Multiple sclerosis	Cystatin D	Weighted median	23	-0.00958257	0.0298993	-0.0681852	0.0490201	0.990463	0.934087	1.05024	0.748593	1
GCST90274777	ieu-b-18	Multiple sclerosis	Cystatin D	Weighted mode	23	-0.00949875	0.0308888	-0.0700408	0.0510433	0.990546	0.932356	1.05237	0.761344	1
GCST90274833	ieu-b-18	Multiple sclerosis	Stem cell factor	Inverse variance weighted	24	-0.0547904	0.0697226	-0.191447	0.081866	0.946684	0.825764	1.08531	0.431965	1
GCST90274833	ieu-b-18	Multiple sclerosis	Stem cell factor	MR Egger	24	-0.0711554	0.14163	-0.348749	0.206438	0.931317	0.70557	1.22929	0.620374	1
GCST90274833	ieu-b-18	Multiple sclerosis	Stem cell factor	Weighted median	24	-0.126312	0.0662919	-0.256244	0.00362012	0.88134	0.773953	1.00363	0.0567292	1
GCST90274833	ieu-b-18	Multiple sclerosis	Stem cell factor	Weighted mode	24	-0.103389	0.0756711	-0.251704	0.0449267	0.901776	0.777475	1.04595	0.185058	1

## Sheet: ST6
Supplementary Table 6: Mendelian randomization results of 91 inflammatory proteins associated with Ischemic stroke.
ID-Exposure	ID-Outcome	Outcome	Exposure	Methods	Number of SNPs	Beta	SE	LOW-CI	UP-CI	OR	OR-LCI 95	OR-UCI 95	P-val	P-FDR
GCST90274845	ieu-a-1108	Ischemic stroke	Thymic stromal lymphopoietin	Inverse variance weighted	3	-0.439762	0.139535	-0.713251	-0.166273	0.64419	0.490048	0.846815	0.00162367	0.571533
GCST90274770	ieu-a-1108	Ischemic stroke	C-C motif chemokine 4	Weighted median	6	0.197809	0.0655763	0.0692796	0.326339	1.21873	1.07174	1.38588	0.00255734	0.900185
GCST90274758	ieu-a-1108	Ischemic stroke	Eukaryotic translation initiation factor 4E-binding protein 1	Inverse variance weighted	5	-0.083441	0.0887292	-0.25735	0.0904682	0.919945	0.773097	1.09469	0.347012	1
GCST90274758	ieu-a-1108	Ischemic stroke	Eukaryotic translation initiation factor 4E-binding protein 1	MR Egger	5	0.146812	0.274842	-0.391878	0.685502	1.15814	0.675787	1.98477	0.630273	1
GCST90274758	ieu-a-1108	Ischemic stroke	Eukaryotic translation initiation factor 4E-binding protein 1	Weighted median	5	-0.0925537	0.106216	-0.300738	0.11563	0.9116	0.740272	1.12258	0.383552	1
GCST90274758	ieu-a-1108	Ischemic stroke	Eukaryotic translation initiation factor 4E-binding protein 1	Weighted mode	5	-0.0955207	0.118816	-0.328401	0.137359	0.9089	0.720074	1.14724	0.466494	1
GCST90274759	ieu-a-1108	Ischemic stroke	Adenosine Deaminase	Inverse variance weighted	4	-0.0210456	0.0324215	-0.0845918	0.0425007	0.979174	0.918887	1.04342	0.516259	1
GCST90274759	ieu-a-1108	Ischemic stroke	Adenosine Deaminase	MR Egger	4	-0.0163585	0.0484563	-0.111333	0.0786158	0.983775	0.894641	1.08179	0.76781	1
GCST90274759	ieu-a-1108	Ischemic stroke	Adenosine Deaminase	Weighted median	4	-0.0179044	0.0333281	-0.0832274	0.0474186	0.982255	0.920142	1.04856	0.591117	1
GCST90274759	ieu-a-1108	Ischemic stroke	Adenosine Deaminase	Weighted mode	4	-0.0177428	0.0325981	-0.0816351	0.0461494	0.982414	0.921608	1.04723	0.62409	1
GCST90274760	ieu-a-1108	Ischemic stroke	Artemin	Inverse variance weighted	10	-0.147954	0.0888477	-0.322095	0.0261877	0.862471	0.724629	1.02653	0.0958625	1
GCST90274760	ieu-a-1108	Ischemic stroke	Artemin	MR Egger	10	-0.529763	0.369114	-1.25323	0.1937	0.588744	0.285582	1.21373	0.18914	1
GCST90274760	ieu-a-1108	Ischemic stroke	Artemin	Weighted median	10	-0.09718	0.107312	-0.307511	0.113151	0.907393	0.735275	1.1198	0.365155	1
GCST90274760	ieu-a-1108	Ischemic stroke	Artemin	Weighted mode	10	-0.0618357	0.15551	-0.366636	0.242965	0.940037	0.693062	1.27502	0.700169	1
GCST90274761	ieu-a-1108	Ischemic stroke	Axin-1	Inverse variance weighted	3	0.0514811	0.142592	-0.227999	0.330962	1.05283	0.796125	1.39231	0.718071	1
GCST90274761	ieu-a-1108	Ischemic stroke	Axin-1	MR Egger	3	-0.148843	0.415906	-0.96402	0.666333	0.861704	0.381357	1.94708	0.78121	1
GCST90274761	ieu-a-1108	Ischemic stroke	Axin-1	Weighted median	3	0.0254632	0.168434	-0.304668	0.355594	1.02579	0.737368	1.42703	0.879837	1
GCST90274761	ieu-a-1108	Ischemic stroke	Axin-1	Weighted mode	3	-0.000706538	0.198139	-0.38906	0.387647	0.999294	0.677694	1.47351	0.997479	1
GCST90274762	ieu-a-1108	Ischemic stroke	beta-nerve growth factor	Inverse variance weighted	6	0.0953237	0.174854	-0.247391	0.438038	1.10001	0.780835	1.54966	0.585643	1
GCST90274762	ieu-a-1108	Ischemic stroke	beta-nerve growth factor	MR Egger	6	0.106383	0.604209	-1.07787	1.29063	1.11225	0.340321	3.63509	0.868793	1
GCST90274762	ieu-a-1108	Ischemic stroke	beta-nerve growth factor	Weighted median	6	0.114797	0.186438	-0.250622	0.480216	1.12165	0.778317	1.61642	0.538067	1
GCST90274762	ieu-a-1108	Ischemic stroke	beta-nerve growth factor	Weighted mode	6	0.382185	0.328093	-0.260878	1.02525	1.46548	0.770375	2.78779	0.296621	1
GCST90274763	ieu-a-1108	Ischemic stroke	Caspase 8	Inverse variance weighted	5	0.0604864	0.131239	-0.196743	0.317715	1.06235	0.821402	1.37399	0.64488	1
GCST90274763	ieu-a-1108	Ischemic stroke	Caspase 8	MR Egger	5	0.476841	0.432321	-0.370507	1.32419	1.61098	0.690384	3.75914	0.350573	1
GCST90274763	ieu-a-1108	Ischemic stroke	Caspase 8	Weighted median	5	0.143217	0.162116	-0.174529	0.460964	1.15398	0.839852	1.5856	0.377006	1
GCST90274763	ieu-a-1108	Ischemic stroke	Caspase 8	Weighted mode	5	0.193561	0.221604	-0.240782	0.627904	1.21356	0.786013	1.87368	0.431716	1
GCST90274764	ieu-a-1108	Ischemic stroke	Eotaxin	Inverse variance weighted	11	-0.0649283	0.0742278	-0.210415	0.0805582	0.937135	0.810248	1.08389	0.381728	1
GCST90274764	ieu-a-1108	Ischemic stroke	Eotaxin	MR Egger	11	-0.21175	0.138424	-0.483062	0.0595613	0.809167	0.616892	1.06137	0.160441	1
GCST90274764	ieu-a-1108	Ischemic stroke	Eotaxin	Weighted median	11	-0.172063	0.0819812	-0.332746	-0.01138	0.841926	0.716952	0.988685	0.0358335	1
GCST90274764	ieu-a-1108	Ischemic stroke	Eotaxin	Weighted mode	11	-0.167096	0.0824399	-0.328678	-0.00551353	0.846119	0.719875	0.994502	0.0701695	1
GCST90274765	ieu-a-1108	Ischemic stroke	C-C motif chemokine 19	Inverse variance weighted	10	0.0586427	0.0663879	-0.0714776	0.188763	1.0604	0.931017	1.20775	0.377055	1
GCST90274765	ieu-a-1108	Ischemic stroke	C-C motif chemokine 19	MR Egger	10	-0.0406614	0.128189	-0.291912	0.210589	0.960154	0.746834	1.2344	0.759213	1
GCST90274765	ieu-a-1108	Ischemic stroke	C-C motif chemokine 19	Weighted median	10	0.0474187	0.0850087	-0.119198	0.214036	1.04856	0.887632	1.23867	0.576974	1
GCST90274765	ieu-a-1108	Ischemic stroke	C-C motif chemokine 19	Weighted mode	10	0.0541281	0.0958175	-0.133674	0.241931	1.05562	0.874875	1.27371	0.585939	1
GCST90274766	ieu-a-1108	Ischemic stroke	C-C motif chemokine 20	Inverse variance weighted	10	0.0512408	0.0928077	-0.130662	0.233144	1.05258	0.877514	1.26256	0.580868	1
GCST90274766	ieu-a-1108	Ischemic stroke	C-C motif chemokine 20	MR Egger	10	0.112254	0.319881	-0.514712	0.739221	1.1188	0.597672	2.0943	0.734707	1
GCST90274766	ieu-a-1108	Ischemic stroke	C-C motif chemokine 20	Weighted median	10	0.0455915	0.121247	-0.192053	0.283236	1.04665	0.825263	1.32742	0.706902	1
GCST90274766	ieu-a-1108	Ischemic stroke	C-C motif chemokine 20	Weighted mode	10	0.0179083	0.164798	-0.305095	0.340912	1.01807	0.737053	1.40623	0.91585	1
GCST90274767	ieu-a-1108	Ischemic stroke	C-C motif chemokine 23	Inverse variance weighted	8	-0.0403905	0.10824	-0.252542	0.171761	0.960414	0.776824	1.18739	0.709033	1
GCST90274767	ieu-a-1108	Ischemic stroke	C-C motif chemokine 23	MR Egger	8	-0.347984	0.444657	-1.21951	0.523543	0.70611	0.295374	1.688	0.463625	1
GCST90274767	ieu-a-1108	Ischemic stroke	C-C motif chemokine 23	Weighted median	8	-0.0102491	0.13279	-0.270518	0.25002	0.989803	0.762984	1.28405	0.938478	1
GCST90274767	ieu-a-1108	Ischemic stroke	C-C motif chemokine 23	Weighted mode	8	-0.0435196	0.190425	-0.416752	0.329713	0.957414	0.659184	1.39057	0.82576	1
GCST90274768	ieu-a-1108	Ischemic stroke	C-C motif chemokine 25	Inverse variance weighted	9	0.0317701	0.0278087	-0.0227349	0.0862751	1.03228	0.977522	1.09011	0.253266	1
GCST90274768	ieu-a-1108	Ischemic stroke	C-C motif chemokine 25	MR Egger	9	0.00789887	0.0332723	-0.0573148	0.0731125	1.00793	0.944297	1.07585	0.819144	1
GCST90274768	ieu-a-1108	Ischemic stroke	C-C motif chemokine 25	Weighted median	9	0.0238381	0.0290786	-0.033156	0.0808321	1.02412	0.967388	1.08419	0.412341	1
GCST90274768	ieu-a-1108	Ischemic stroke	C-C motif chemokine 25	Weighted mode	9	0.0226042	0.0265471	-0.0294282	0.0746366	1.02286	0.971001	1.07749	0.419263	1
GCST90274769	ieu-a-1108	Ischemic stroke	C-C motif chemokine 28	Inverse variance weighted	7	-0.208619	0.110906	-0.425995	0.00875678	0.811704	0.653119	1.0088	0.059966	1
GCST90274769	ieu-a-1108	Ischemic stroke	C-C motif chemokine 28	MR Egger	7	0.0744099	0.668276	-1.23541	1.38423	1.07725	0.290715	3.99176	0.915674	1
GCST90274769	ieu-a-1108	Ischemic stroke	C-C motif chemokine 28	Weighted median	7	-0.22579	0.134952	-0.490296	0.0387167	0.797886	0.612445	1.03948	0.094306	1
GCST90274769	ieu-a-1108	Ischemic stroke	C-C motif chemokine 28	Weighted mode	7	-0.24269	0.176494	-0.588619	0.103239	0.784514	0.555093	1.10876	0.21825	1
GCST90274770	ieu-a-1108	Ischemic stroke	C-C motif chemokine 4	Inverse variance weighted	6	0.133039	0.0992324	-0.0614567	0.327534	1.14229	0.940394	1.38754	0.180025	1
GCST90274770	ieu-a-1108	Ischemic stroke	C-C motif chemokine 4	MR Egger	6	0.28594	0.119595	0.0515331	0.520346	1.33101	1.05288	1.68261	0.0750946	1
GCST90274770	ieu-a-1108	Ischemic stroke	C-C motif chemokine 4	Weighted mode	6	0.202907	0.0642309	0.0770142	0.328799	1.22496	1.08006	1.3893	0.0251228	1
GCST90274771	ieu-a-1108	Ischemic stroke	Natural killer cell receptor 2B4	Inverse variance weighted	15	0.0256975	0.090531	-0.151743	0.203138	1.02603	0.859209	1.22524	0.776523	1
GCST90274771	ieu-a-1108	Ischemic stroke	Natural killer cell receptor 2B4	MR Egger	15	-0.116089	0.201453	-0.510937	0.278759	0.890396	0.599933	1.32149	0.574282	1
GCST90274771	ieu-a-1108	Ischemic stroke	Natural killer cell receptor 2B4	Weighted median	15	-0.102096	0.0742769	-0.247678	0.043487	0.902943	0.780611	1.04445	0.169278	1
GCST90274771	ieu-a-1108	Ischemic stroke	Natural killer cell receptor 2B4	Weighted mode	15	-0.146188	0.0723458	-0.287985	-0.00438989	0.863996	0.749773	0.99562	0.0628688	1
GCST90274772	ieu-a-1108	Ischemic stroke	CD40L receptor	Inverse variance weighted	7	-0.0884049	0.0515057	-0.189356	0.0125463	0.91539	0.827492	1.01263	0.0860871	1
GCST90274772	ieu-a-1108	Ischemic stroke	CD40L receptor	MR Egger	7	-0.126439	0.0695918	-0.262839	0.00996093	0.881228	0.768866	1.01001	0.128928	1
GCST90274772	ieu-a-1108	Ischemic stroke	CD40L receptor	Weighted median	7	-0.0964097	0.0414926	-0.177735	-0.0150842	0.908092	0.837164	0.985029	0.0201503	1
GCST90274772	ieu-a-1108	Ischemic stroke	CD40L receptor	Weighted mode	7	-0.100084	0.041772	-0.181957	-0.0182112	0.904761	0.833637	0.981954	0.0535887	1
GCST90274773	ieu-a-1108	Ischemic stroke	T-cell surface glycoprotein CD5	Inverse variance weighted	12	0.0760628	0.116005	-0.151306	0.303432	1.07903	0.859584	1.3545	0.512025	1
GCST90274773	ieu-a-1108	Ischemic stroke	T-cell surface glycoprotein CD5	MR Egger	12	0.384187	0.36767	-0.336446	1.10482	1.46842	0.714304	3.01868	0.320659	1
GCST90274773	ieu-a-1108	Ischemic stroke	T-cell surface glycoprotein CD5	Weighted median	12	-0.0191732	0.103962	-0.222938	0.184592	0.981009	0.800164	1.20273	0.853679	1
GCST90274773	ieu-a-1108	Ischemic stroke	T-cell surface glycoprotein CD5	Weighted mode	12	-0.188214	0.146582	-0.475515	0.0990858	0.828437	0.621565	1.10416	0.22552	1
GCST90274774	ieu-a-1108	Ischemic stroke	T-cell surface glycoprotein CD6 isoform	Inverse variance weighted	7	0.0680071	0.0544676	-0.0387494	0.174764	1.07037	0.961992	1.19096	0.211819	1
GCST90274774	ieu-a-1108	Ischemic stroke	T-cell surface glycoprotein CD6 isoform	MR Egger	7	-0.00716138	0.0722379	-0.148748	0.134425	0.992864	0.861787	1.14388	0.924882	1
GCST90274774	ieu-a-1108	Ischemic stroke	T-cell surface glycoprotein CD6 isoform	Weighted median	7	0.041684	0.0312873	-0.0196391	0.103007	1.04256	0.980553	1.1085	0.182762	1
GCST90274774	ieu-a-1108	Ischemic stroke	T-cell surface glycoprotein CD6 isoform	Weighted mode	7	0.039206	0.0317906	-0.0231037	0.101516	1.03998	0.977161	1.10685	0.263601	1
GCST90274775	ieu-a-1108	Ischemic stroke	CUB domain-containing protein 1	Inverse variance weighted	11	0.0147771	0.0519939	-0.0871309	0.116685	1.01489	0.916557	1.12377	0.776251	1
GCST90274775	ieu-a-1108	Ischemic stroke	CUB domain-containing protein 1	MR Egger	11	0.0448419	0.0949163	-0.141194	0.230878	1.04586	0.868321	1.25971	0.647861	1
GCST90274775	ieu-a-1108	Ischemic stroke	CUB domain-containing protein 1	Weighted median	11	0.035991	0.0646679	-0.0907581	0.16274	1.03665	0.913239	1.17673	0.577834	1
GCST90274775	ieu-a-1108	Ischemic stroke	CUB domain-containing protein 1	Weighted mode	11	0.0433989	0.069149	-0.0921331	0.178931	1.04435	0.911984	1.19594	0.544321	1
GCST90274776	ieu-a-1108	Ischemic stroke	Macrophage colony-stimulating factor 1	Inverse variance weighted	7	0.000126401	0.0747629	-0.146409	0.146662	1.00013	0.863804	1.15796	0.998651	1
GCST90274776	ieu-a-1108	Ischemic stroke	Macrophage colony-stimulating factor 1	MR Egger	7	0.0319771	0.184232	-0.329117	0.393071	1.03249	0.719559	1.48152	0.869011	1
GCST90274776	ieu-a-1108	Ischemic stroke	Macrophage colony-stimulating factor 1	Weighted median	7	0.00747934	0.0885176	-0.166015	0.180974	1.00751	0.847033	1.19838	0.932662	1
GCST90274776	ieu-a-1108	Ischemic stroke	Macrophage colony-stimulating factor 1	Weighted mode	7	0.0198465	0.0935115	-0.163436	0.203129	1.02004	0.849221	1.22523	0.838949	1
GCST90274777	ieu-a-1108	Ischemic stroke	Cystatin D	Inverse variance weighted	21	-0.00602766	0.0284524	-0.0617943	0.049739	0.99399	0.940076	1.051	0.832224	1
GCST90274777	ieu-a-1108	Ischemic stroke	Cystatin D	MR Egger	21	-0.0101099	0.0387889	-0.0861362	0.0659164	0.989941	0.917469	1.06814	0.797176	1
GCST90274777	ieu-a-1108	Ischemic stroke	Cystatin D	Weighted median	21	-0.00932231	0.0318284	-0.071706	0.0530613	0.990721	0.930805	1.05449	0.769604	1
GCST90274777	ieu-a-1108	Ischemic stroke	Cystatin D	Weighted mode	21	-0.00770787	0.0299656	-0.0664404	0.0510247	0.992322	0.935719	1.05235	0.799634	1
GCST90274778	ieu-a-1108	Ischemic stroke	Fractalkine	Inverse variance weighted	9	0.0349041	0.0948867	-0.151074	0.220882	1.03552	0.859784	1.24718	0.712985	1
GCST90274778	ieu-a-1108	Ischemic stroke	Fractalkine	MR Egger	9	0.510929	0.410335	-0.293329	1.31519	1.66684	0.745777	3.72544	0.253141	1
GCST90274778	ieu-a-1108	Ischemic stroke	Fractalkine	Weighted median	9	-0.0104673	0.119559	-0.244802	0.223868	0.989587	0.782859	1.25091	0.930235	1
GCST90274778	ieu-a-1108	Ischemic stroke	Fractalkine	Weighted mode	9	-0.00744271	0.15475	-0.310754	0.295868	0.992585	0.732894	1.34429	0.96282	1
GCST90274779	ieu-a-1108	Ischemic stroke	C-X-C motif chemokine 1	Inverse variance weighted	5	-0.00365404	0.057652	-0.116652	0.109344	0.996353	0.889895	1.11555	0.949463	1
GCST90274779	ieu-a-1108	Ischemic stroke	C-X-C motif chemokine 1	MR Egger	5	-0.00712807	0.0886844	-0.18095	0.166693	0.992897	0.834477	1.18139	0.941	1
GCST90274779	ieu-a-1108	Ischemic stroke	C-X-C motif chemokine 1	Weighted median	5	-0.00151794	0.0623714	-0.123766	0.12073	0.998483	0.883587	1.12832	0.980584	1
GCST90274779	ieu-a-1108	Ischemic stroke	C-X-C motif chemokine 1	Weighted mode	5	-0.000665884	0.0630204	-0.124186	0.122854	0.999334	0.883216	1.13072	0.992076	1
GCST90274780	ieu-a-1108	Ischemic stroke	C-X-C motif chemokine 10	Inverse variance weighted	12	0.160555	0.127159	-0.0886763	0.409787	1.17416	0.915142	1.5065	0.206721	1
GCST90274780	ieu-a-1108	Ischemic stroke	C-X-C motif chemokine 10	MR Egger	12	0.748623	0.377987	0.00776732	1.48948	2.11409	1.0078	4.43478	0.0758034	1
GCST90274780	ieu-a-1108	Ischemic stroke	C-X-C motif chemokine 10	Weighted median	12	0.0224071	0.121867	-0.216452	0.261267	1.02266	0.805371	1.29857	0.854119	1
GCST90274780	ieu-a-1108	Ischemic stroke	C-X-C motif chemokine 10	Weighted mode	12	-0.0603307	0.332671	-0.712366	0.591704	0.941453	0.490482	1.80707	0.859389	1
GCST90274781	ieu-a-1108	Ischemic stroke	C-X-C motif chemokine 11	Inverse variance weighted	11	0.190554	0.0829732	0.0279267	0.353181	1.20992	1.02832	1.42359	0.021643	1
GCST90274781	ieu-a-1108	Ischemic stroke	C-X-C motif chemokine 11	MR Egger	11	0.182253	0.236746	-0.28177	0.646275	1.19992	0.754447	1.90842	0.461132	1
GCST90274781	ieu-a-1108	Ischemic stroke	C-X-C motif chemokine 11	Weighted median	11	0.0485457	0.0904629	-0.128762	0.225853	1.04974	0.879184	1.25339	0.591519	1
GCST90274781	ieu-a-1108	Ischemic stroke	C-X-C motif chemokine 11	Weighted mode	11	0.0373571	0.0922243	-0.143402	0.218117	1.03806	0.866405	1.24373	0.693957	1
GCST90274782	ieu-a-1108	Ischemic stroke	C-X-C motif chemokine 5	Inverse variance weighted	9	0.0281031	0.0486657	-0.0672817	0.123488	1.0285	0.934932	1.13144	0.56362	1
GCST90274782	ieu-a-1108	Ischemic stroke	C-X-C motif chemokine 5	MR Egger	9	0.0455592	0.0701565	-0.0919474	0.183066	1.04661	0.912153	1.20089	0.536801	1
GCST90274782	ieu-a-1108	Ischemic stroke	C-X-C motif chemokine 5	Weighted median	9	0.0502011	0.0489164	-0.0456751	0.146077	1.05148	0.955352	1.15729	0.304768	1
GCST90274782	ieu-a-1108	Ischemic stroke	C-X-C motif chemokine 5	Weighted mode	9	0.049823	0.0480659	-0.0443862	0.144032	1.05109	0.956584	1.15492	0.330256	1
GCST90274783	ieu-a-1108	Ischemic stroke	C-X-C motif chemokine 6	Inverse variance weighted	5	0.443273	0.186591	0.077554	0.808992	1.5578	1.08064	2.24564	0.0175188	1
GCST90274783	ieu-a-1108	Ischemic stroke	C-X-C motif chemokine 6	MR Egger	5	-0.0519253	0.544712	-1.11956	1.01571	0.9494	0.326423	2.76133	0.930066	1
GCST90274783	ieu-a-1108	Ischemic stroke	C-X-C motif chemokine 6	Weighted median	5	0.256417	0.147653	-0.0329841	0.545817	1.29229	0.967554	1.72602	0.0824558	1
GCST90274783	ieu-a-1108	Ischemic stroke	C-X-C motif chemokine 6	Weighted mode	5	0.254111	0.160387	-0.0602471	0.568469	1.28932	0.941532	1.76556	0.188286	1
GCST90274784	ieu-a-1108	Ischemic stroke	C-X-C motif chemokine 9	Inverse variance weighted	7	0.241852	0.156191	-0.0642811	0.547986	1.27361	0.937741	1.72977	0.121515	1
GCST90274784	ieu-a-1108	Ischemic stroke	C-X-C motif chemokine 9	MR Egger	7	0.876491	0.42233	0.0487249	1.70426	2.40245	1.04993	5.4973	0.092605	1
GCST90274784	ieu-a-1108	Ischemic stroke	C-X-C motif chemokine 9	Weighted median	7	0.197869	0.120167	-0.0376576	0.433396	1.2188	0.963043	1.54249	0.0996358	1
GCST90274784	ieu-a-1108	Ischemic stroke	C-X-C motif chemokine 9	Weighted mode	7	0.188532	0.159519	-0.124126	0.501189	1.20748	0.883268	1.65068	0.28197	1
GCST90274785	ieu-a-1108	Ischemic stroke	Delta and Notch-like epidermal growth factor-related receptor	Inverse variance weighted	12	-0.0341713	0.0564823	-0.144877	0.0765341	0.966406	0.865129	1.07954	0.545185	1
GCST90274785	ieu-a-1108	Ischemic stroke	Delta and Notch-like epidermal growth factor-related receptor	MR Egger	12	0.0252681	0.119879	-0.209695	0.260231	1.02559	0.810832	1.29723	0.837292	1
GCST90274785	ieu-a-1108	Ischemic stroke	Delta and Notch-like epidermal growth factor-related receptor	Weighted median	12	-0.0225997	0.0719954	-0.163711	0.118511	0.977654	0.848988	1.12582	0.753593	1
GCST90274785	ieu-a-1108	Ischemic stroke	Delta and Notch-like epidermal growth factor-related receptor	Weighted mode	12	-0.0251095	0.0769434	-0.175919	0.1257	0.975203	0.838686	1.13394	0.750294	1
GCST90274786	ieu-a-1108	Ischemic stroke	Protein S100-A12	Inverse variance weighted	7	0.0837176	0.105862	-0.123771	0.291206	1.08732	0.883582	1.33804	0.429048	1
GCST90274786	ieu-a-1108	Ischemic stroke	Protein S100-A12	MR Egger	7	0.459407	0.406515	-0.337362	1.25618	1.58313	0.71365	3.51196	0.309708	1
GCST90274786	ieu-a-1108	Ischemic stroke	Protein S100-A12	Weighted median	7	0.203205	0.144823	-0.0806491	0.487058	1.22532	0.922517	1.62752	0.160581	1
GCST90274786	ieu-a-1108	Ischemic stroke	Protein S100-A12	Weighted mode	7	0.224493	0.199787	-0.167089	0.616075	1.25169	0.846124	1.85165	0.304094	1
GCST90274787	ieu-a-1108	Ischemic stroke	Fibroblast growth factor 19	Inverse variance weighted	12	-0.119459	0.0687295	-0.254169	0.0152506	0.8874	0.775561	1.01537	0.082192	1
GCST90274787	ieu-a-1108	Ischemic stroke	Fibroblast growth factor 19	MR Egger	12	-0.489349	0.177187	-0.836635	-0.142063	0.613025	0.433166	0.867567	0.0200688	1
GCST90274787	ieu-a-1108	Ischemic stroke	Fibroblast growth factor 19	Weighted median	12	-0.154201	0.0942764	-0.338983	0.0305808	0.8571	0.712495	1.03105	0.101918	1
GCST90274787	ieu-a-1108	Ischemic stroke	Fibroblast growth factor 19	Weighted mode	12	-0.284174	0.0955143	-0.471382	-0.0969658	0.752636	0.624139	0.907587	0.0126275	1
GCST90274788	ieu-a-1108	Ischemic stroke	Fibroblast growth factor 21	Inverse variance weighted	8	0.0575773	0.111749	-0.161452	0.276606	1.05927	0.850908	1.31865	0.606388	1
GCST90274788	ieu-a-1108	Ischemic stroke	Fibroblast growth factor 21	MR Egger	8	-0.275978	0.299174	-0.862359	0.310403	0.75883	0.422165	1.36397	0.39187	1
GCST90274788	ieu-a-1108	Ischemic stroke	Fibroblast growth factor 21	Weighted median	8	-0.081306	0.0978784	-0.273148	0.110536	0.921912	0.76098	1.11688	0.406152	1
GCST90274788	ieu-a-1108	Ischemic stroke	Fibroblast growth factor 21	Weighted mode	8	-0.0909321	0.0994881	-0.285929	0.104064	0.91308	0.751316	1.10967	0.391112	1
GCST90274789	ieu-a-1108	Ischemic stroke	Fibroblast growth factor 23	Inverse variance weighted	9	-0.163691	0.0837231	-0.327788	0.000406715	0.849005	0.720516	1.00041	0.0505663	1
GCST90274789	ieu-a-1108	Ischemic stroke	Fibroblast growth factor 23	MR Egger	9	-0.146824	0.287026	-0.709395	0.415748	0.863446	0.491942	1.5155	0.624713	1
GCST90274789	ieu-a-1108	Ischemic stroke	Fibroblast growth factor 23	Weighted median	9	-0.122992	0.112845	-0.344168	0.098184	0.884271	0.70881	1.10317	0.275748	1
GCST90274789	ieu-a-1108	Ischemic stroke	Fibroblast growth factor 23	Weighted mode	9	-0.117458	0.14878	-0.409068	0.174151	0.889178	0.664269	1.19024	0.452596	1
GCST90274790	ieu-a-1108	Ischemic stroke	Fibroblast growth factor 5	Inverse variance weighted	9	-0.0141217	0.0412723	-0.0950155	0.066772	0.985978	0.909359	1.06905	0.732231	1
GCST90274790	ieu-a-1108	Ischemic stroke	Fibroblast growth factor 5	MR Egger	9	-0.00833859	0.0577333	-0.121496	0.104819	0.991696	0.885595	1.11051	0.889229	1
GCST90274790	ieu-a-1108	Ischemic stroke	Fibroblast growth factor 5	Weighted median	9	-0.0102845	0.039157	-0.0870322	0.0664632	0.989768	0.916648	1.06872	0.792822	1
GCST90274790	ieu-a-1108	Ischemic stroke	Fibroblast growth factor 5	Weighted mode	9	-0.00899879	0.0411515	-0.0896557	0.0716582	0.991042	0.914246	1.07429	0.832379	1
GCST90274791	ieu-a-1108	Ischemic stroke	Fms-related tyrosine kinase 3 ligand	Inverse variance weighted	15	0.0802245	0.0694461	-0.05589	0.216339	1.08353	0.945643	1.24152	0.248007	1
GCST90274791	ieu-a-1108	Ischemic stroke	Fms-related tyrosine kinase 3 ligand	MR Egger	15	0.619165	0.290435	0.0499131	1.18842	1.85738	1.05118	3.28188	0.052671	1
GCST90274791	ieu-a-1108	Ischemic stroke	Fms-related tyrosine kinase 3 ligand	Weighted median	15	-0.00503089	0.102902	-0.206718	0.196656	0.994982	0.813249	1.21733	0.961007	1
GCST90274791	ieu-a-1108	Ischemic stroke	Fms-related tyrosine kinase 3 ligand	Weighted mode	15	-0.0618187	0.189832	-0.43389	0.310252	0.940053	0.647984	1.36377	0.749506	1
GCST90274792	ieu-a-1108	Ischemic stroke	Glial cell line-derived neurotrophic factor	Inverse variance weighted	8	-0.0775455	0.0618868	-0.198844	0.0437527	0.925385	0.819678	1.04472	0.210198	1
GCST90274792	ieu-a-1108	Ischemic stroke	Glial cell line-derived neurotrophic factor	MR Egger	8	-0.204719	0.0931463	-0.387286	-0.0221522	0.814876	0.678897	0.978091	0.0703128	1
GCST90274792	ieu-a-1108	Ischemic stroke	Glial cell line-derived neurotrophic factor	Weighted median	8	-0.119377	0.069144	-0.254899	0.0161458	0.887474	0.774995	1.01628	0.0842592	1
GCST90274792	ieu-a-1108	Ischemic stroke	Glial cell line-derived neurotrophic factor	Weighted mode	8	-0.133059	0.0678781	-0.2661	-1.78383e-05	0.875413	0.766362	0.999982	0.0907845	1
GCST90274793	ieu-a-1108	Ischemic stroke	Hepatocyte growth factor	Inverse variance weighted	6	-0.00162252	0.0935075	-0.184897	0.181652	0.998379	0.83119	1.1992	0.986156	1
GCST90274793	ieu-a-1108	Ischemic stroke	Hepatocyte growth factor	MR Egger	6	-0.000702228	0.200803	-0.394276	0.392872	0.999298	0.674168	1.48123	0.997377	1
GCST90274793	ieu-a-1108	Ischemic stroke	Hepatocyte growth factor	Weighted median	6	0.0219165	0.113083	-0.199726	0.243559	1.02216	0.818955	1.27578	0.846325	1
GCST90274793	ieu-a-1108	Ischemic stroke	Hepatocyte growth factor	Weighted mode	6	0.0311952	0.122571	-0.209044	0.271434	1.03169	0.811359	1.31184	0.80924	1
GCST90274794	ieu-a-1108	Ischemic stroke	Interferon gamma	Inverse variance weighted	3	-0.00665424	0.149078	-0.298846	0.285538	0.993368	0.741673	1.33048	0.964397	1
GCST90274794	ieu-a-1108	Ischemic stroke	Interferon gamma	MR Egger	3	-0.314796	0.489587	-1.27439	0.644795	0.729937	0.279602	1.9056	0.636218	1
GCST90274794	ieu-a-1108	Ischemic stroke	Interferon gamma	Weighted median	3	-0.00928527	0.174831	-0.351955	0.333384	0.990758	0.703312	1.39568	0.957644	1
GCST90274794	ieu-a-1108	Ischemic stroke	Interferon gamma	Weighted mode	3	-0.0161529	0.225983	-0.45908	0.426775	0.983977	0.631864	1.53231	0.949522	1
GCST90274795	ieu-a-1108	Ischemic stroke	Interleukin-10	Inverse variance weighted	4	0.12121	0.142065	-0.157237	0.399658	1.12886	0.854501	1.49131	0.393547	1
GCST90274795	ieu-a-1108	Ischemic stroke	Interleukin-10	MR Egger	4	-0.106044	0.49127	-1.06893	0.856844	0.899385	0.343375	2.35571	0.849113	1
GCST90274795	ieu-a-1108	Ischemic stroke	Interleukin-10	Weighted median	4	0.0733227	0.16545	-0.250958	0.397604	1.07608	0.778055	1.48825	0.657641	1
GCST90274795	ieu-a-1108	Ischemic stroke	Interleukin-10	Weighted mode	4	0.0157543	0.238127	-0.450975	0.482484	1.01588	0.637007	1.62009	0.951413	1
GCST90274796	ieu-a-1108	Ischemic stroke	Interleukin-10 receptor subunit alpha	Inverse variance weighted	4	0.397057	0.13788	0.126811	0.667302	1.48744	1.1352	1.94897	0.0039803	1
GCST90274796	ieu-a-1108	Ischemic stroke	Interleukin-10 receptor subunit alpha	MR Egger	4	0.293262	0.434404	-0.55817	1.14469	1.34079	0.572255	3.14148	0.569206	1
GCST90274796	ieu-a-1108	Ischemic stroke	Interleukin-10 receptor subunit alpha	Weighted median	4	0.333239	0.168754	0.0024803	0.663998	1.39548	1.00248	1.94254	0.0483025	1
GCST90274796	ieu-a-1108	Ischemic stroke	Interleukin-10 receptor subunit alpha	Weighted mode	4	0.217767	0.257316	-0.286572	0.722106	1.2433	0.750833	2.05876	0.459549	1
GCST90274797	ieu-a-1108	Ischemic stroke	Interleukin-10 receptor subunit beta	Inverse variance weighted	7	0.044435	0.0412795	-0.0364728	0.125343	1.04544	0.964184	1.13354	0.28173	1
GCST90274797	ieu-a-1108	Ischemic stroke	Interleukin-10 receptor subunit beta	MR Egger	7	0.0134207	0.0565025	-0.0973242	0.124166	1.01351	0.907262	1.1322	0.821676	1
GCST90274797	ieu-a-1108	Ischemic stroke	Interleukin-10 receptor subunit beta	Weighted median	7	0.0378529	0.0420783	-0.0446205	0.120326	1.03858	0.95636	1.12786	0.368343	1
GCST90274797	ieu-a-1108	Ischemic stroke	Interleukin-10 receptor subunit beta	Weighted mode	7	0.0387099	0.0447719	-0.049043	0.126463	1.03947	0.95214	1.13481	0.420474	1
GCST90274798	ieu-a-1108	Ischemic stroke	Interleukin-12 subunit beta	Inverse variance weighted	16	0.0156062	0.0458226	-0.0742062	0.105419	1.01573	0.92848	1.11118	0.733422	1
GCST90274798	ieu-a-1108	Ischemic stroke	Interleukin-12 subunit beta	MR Egger	16	0.0159543	0.0699725	-0.121192	0.1531	1.01608	0.885864	1.16544	0.822936	1
GCST90274798	ieu-a-1108	Ischemic stroke	Interleukin-12 subunit beta	Weighted median	16	-0.000416127	0.034677	-0.0683831	0.0675508	0.999584	0.933903	1.06988	0.990426	1
GCST90274798	ieu-a-1108	Ischemic stroke	Interleukin-12 subunit beta	Weighted mode	16	-0.00437872	0.0353366	-0.0736385	0.0648811	0.995631	0.929007	1.06703	0.903028	1
GCST90274799	ieu-a-1108	Ischemic stroke	Interleukin-13	Inverse variance weighted	7	-0.0142733	0.114464	-0.238623	0.210076	0.985828	0.787712	1.23377	0.900763	1
GCST90274799	ieu-a-1108	Ischemic stroke	Interleukin-13	MR Egger	7	-0.473312	0.557701	-1.56641	0.619782	0.622936	0.208794	1.85852	0.434796	1
GCST90274799	ieu-a-1108	Ischemic stroke	Interleukin-13	Weighted median	7	-0.120244	0.138273	-0.391259	0.15077	0.886704	0.676205	1.16273	0.38451	1
GCST90274799	ieu-a-1108	Ischemic stroke	Interleukin-13	Weighted mode	7	-0.164905	0.209604	-0.57573	0.245919	0.847974	0.562294	1.2788	0.461366	1
GCST90274800	ieu-a-1108	Ischemic stroke	Interleukin-15 receptor subunit alpha	Inverse variance weighted	6	-0.00195367	0.0718335	-0.142747	0.13884	0.998048	0.866973	1.14894	0.978302	1
GCST90274800	ieu-a-1108	Ischemic stroke	Interleukin-15 receptor subunit alpha	MR Egger	6	0.0420049	0.125456	-0.20389	0.2879	1.0429	0.815552	1.33362	0.754585	1
GCST90274800	ieu-a-1108	Ischemic stroke	Interleukin-15 receptor subunit alpha	Weighted median	6	0.00879791	0.0417641	-0.0730596	0.0906555	1.00884	0.929545	1.09489	0.833155	1
GCST90274800	ieu-a-1108	Ischemic stroke	Interleukin-15 receptor subunit alpha	Weighted mode	6	0.0095789	0.041099	-0.0709751	0.0901329	1.00962	0.931485	1.09432	0.824949	1
GCST90274801	ieu-a-1108	Ischemic stroke	Interleukin-17A	Inverse variance weighted	5	-0.0302994	0.190294	-0.403276	0.342678	0.970155	0.668127	1.40871	0.873493	1
GCST90274801	ieu-a-1108	Ischemic stroke	Interleukin-17A	MR Egger	5	0.5727	0.733585	-0.865126	2.01053	1.77305	0.420998	7.46724	0.491924	1
GCST90274801	ieu-a-1108	Ischemic stroke	Interleukin-17A	Weighted median	5	0.0344841	0.175778	-0.31004	0.379008	1.03509	0.733418	1.46083	0.844469	1
GCST90274801	ieu-a-1108	Ischemic stroke	Interleukin-17A	Weighted mode	5	0.0229802	0.205313	-0.379434	0.425395	1.02325	0.684248	1.53019	0.916273	1
GCST90274802	ieu-a-1108	Ischemic stroke	Interleukin-17C	Inverse variance weighted	11	-0.00635672	0.0783021	-0.159829	0.147115	0.993663	0.85229	1.15849	0.935297	1
GCST90274802	ieu-a-1108	Ischemic stroke	Interleukin-17C	MR Egger	11	-0.186938	0.282918	-0.741457	0.367581	0.829495	0.476419	1.44424	0.525323	1
GCST90274802	ieu-a-1108	Ischemic stroke	Interleukin-17C	Weighted median	11	-0.111236	0.107635	-0.3222	0.0997285	0.894728	0.724553	1.10487	0.301391	1
GCST90274802	ieu-a-1108	Ischemic stroke	Interleukin-17C	Weighted mode	11	-0.153426	0.160301	-0.467616	0.160764	0.857764	0.626494	1.17441	0.361078	1
GCST90274803	ieu-a-1108	Ischemic stroke	Interleukin-18	Inverse variance weighted	11	-0.0430145	0.0556369	-0.152063	0.0660337	0.957897	0.858934	1.06826	0.439446	1
GCST90274803	ieu-a-1108	Ischemic stroke	Interleukin-18	MR Egger	11	-0.00869295	0.1141	-0.232328	0.214942	0.991345	0.792686	1.23979	0.940937	1
GCST90274803	ieu-a-1108	Ischemic stroke	Interleukin-18	Weighted median	11	-0.0707103	0.0752006	-0.218103	0.0766829	0.931732	0.804042	1.0797	0.347069	1
GCST90274803	ieu-a-1108	Ischemic stroke	Interleukin-18	Weighted mode	11	-0.0493782	0.0721303	-0.190754	0.0919972	0.951821	0.826336	1.09636	0.50917	1
GCST90274804	ieu-a-1108	Ischemic stroke	interleukin-18 receptor 1	Inverse variance weighted	7	-0.0228389	0.0488066	-0.1185	0.0728221	0.97742	0.888252	1.07554	0.639823	1
GCST90274804	ieu-a-1108	Ischemic stroke	interleukin-18 receptor 1	MR Egger	7	-0.0625941	0.0869745	-0.233064	0.107876	0.939325	0.792103	1.11391	0.503945	1
GCST90274804	ieu-a-1108	Ischemic stroke	interleukin-18 receptor 1	Weighted median	7	-0.0337173	0.0332566	-0.0989002	0.0314656	0.966845	0.905833	1.03197	0.310652	1
GCST90274804	ieu-a-1108	Ischemic stroke	interleukin-18 receptor 1	Weighted mode	7	-0.034481	0.0320784	-0.0973546	0.0283926	0.966107	0.907234	1.0288	0.323734	1
GCST90274805	ieu-a-1108	Ischemic stroke	Interleukin-1-alpha	Inverse variance weighted	6	0.0994383	0.109895	-0.115957	0.314833	1.10455	0.890514	1.37003	0.365547	1
GCST90274805	ieu-a-1108	Ischemic stroke	Interleukin-1-alpha	MR Egger	6	0.186512	0.343646	-0.487035	0.860059	1.20504	0.614446	2.3633	0.616132	1
GCST90274805	ieu-a-1108	Ischemic stroke	Interleukin-1-alpha	Weighted median	6	0.0906671	0.137705	-0.179234	0.360568	1.0949	0.83591	1.43414	0.51027	1
GCST90274805	ieu-a-1108	Ischemic stroke	Interleukin-1-alpha	Weighted mode	6	0.0934068	0.171461	-0.242657	0.429471	1.09791	0.784541	1.53644	0.60932	1
GCST90274806	ieu-a-1108	Ischemic stroke	Interleukin-2	Inverse variance weighted	6	-0.045374	0.10982	-0.260622	0.169874	0.95564	0.770572	1.18516	0.679485	1
GCST90274806	ieu-a-1108	Ischemic stroke	Interleukin-2	MR Egger	6	-0.238616	0.310653	-0.847496	0.370264	0.787717	0.428487	1.44812	0.485257	1
GCST90274806	ieu-a-1108	Ischemic stroke	Interleukin-2	Weighted median	6	-0.0754055	0.138659	-0.347176	0.196365	0.927367	0.706681	1.21697	0.586565	1
GCST90274806	ieu-a-1108	Ischemic stroke	Interleukin-2	Weighted mode	6	-0.0758632	0.166965	-0.403115	0.251388	0.926943	0.668236	1.28581	0.66861	1
GCST90274807	ieu-a-1108	Ischemic stroke	Interleukin-20	Inverse variance weighted	3	-0.102607	0.165873	-0.427717	0.222504	0.902482	0.651996	1.2492	0.536189	1
GCST90274807	ieu-a-1108	Ischemic stroke	Interleukin-20	MR Egger	3	-0.206838	0.763048	-1.70241	1.28874	0.813151	0.182243	3.6282	0.831482	1
GCST90274807	ieu-a-1108	Ischemic stroke	Interleukin-20	Weighted median	3	-0.0995878	0.176226	-0.444991	0.245815	0.90521	0.64083	1.27866	0.571997	1
GCST90274807	ieu-a-1108	Ischemic stroke	Interleukin-20	Weighted mode	3	-0.0868776	0.207912	-0.494386	0.320631	0.916789	0.609945	1.378	0.716641	1
GCST90274809	ieu-a-1108	Ischemic stroke	Interleukin-22 receptor subunit alpha-1	Inverse variance weighted	4	0.0500966	0.153192	-0.25016	0.350353	1.05137	0.778676	1.41957	0.743654	1
GCST90274809	ieu-a-1108	Ischemic stroke	Interleukin-22 receptor subunit alpha-1	MR Egger	4	-0.355524	0.686717	-1.70149	0.990442	0.700806	0.182412	2.69242	0.656231	1
GCST90274809	ieu-a-1108	Ischemic stroke	Interleukin-22 receptor subunit alpha-1	Weighted median	4	0.155663	0.18036	-0.197843	0.509169	1.16843	0.820498	1.66391	0.388101	1
GCST90274809	ieu-a-1108	Ischemic stroke	Interleukin-22 receptor subunit alpha-1	Weighted mode	4	0.23578	0.227498	-0.210115	0.681676	1.2659	0.810491	1.97719	0.376221	1
GCST90274811	ieu-a-1108	Ischemic stroke	Interleukin-2 receptor subunit beta	Inverse variance weighted	5	0.216656	0.120903	-0.0203143	0.453626	1.24192	0.979891	1.57401	0.0731364	1
GCST90274811	ieu-a-1108	Ischemic stroke	Interleukin-2 receptor subunit beta	MR Egger	5	0.469363	0.421206	-0.356201	1.29493	1.59898	0.700332	3.65073	0.346373	1
GCST90274811	ieu-a-1108	Ischemic stroke	Interleukin-2 receptor subunit beta	Weighted median	5	0.140523	0.163147	-0.179245	0.460291	1.15088	0.835901	1.58454	0.389057	1
GCST90274811	ieu-a-1108	Ischemic stroke	Interleukin-2 receptor subunit beta	Weighted mode	5	0.095554	0.209369	-0.314809	0.505917	1.10027	0.729928	1.65851	0.671791	1
GCST90274812	ieu-a-1108	Ischemic stroke	Interleukin-33	Inverse variance weighted	4	0.135516	0.133289	-0.12573	0.396762	1.14513	0.881853	1.487	0.309291	1
GCST90274812	ieu-a-1108	Ischemic stroke	Interleukin-33	MR Egger	4	-0.202615	0.43521	-1.05563	0.650397	0.816593	0.347974	1.9163	0.68731	1
GCST90274812	ieu-a-1108	Ischemic stroke	Interleukin-33	Weighted median	4	0.109113	0.156177	-0.196995	0.41522	1.11529	0.821195	1.5147	0.484772	1
GCST90274812	ieu-a-1108	Ischemic stroke	Interleukin-33	Weighted mode	4	0.0410587	0.223985	-0.397951	0.480069	1.04191	0.671695	1.61619	0.866244	1
GCST90274813	ieu-a-1108	Ischemic stroke	Interleukin-4	Inverse variance weighted	6	0.0633101	0.112942	-0.158057	0.284677	1.06536	0.853801	1.32933	0.575102	1
GCST90274813	ieu-a-1108	Ischemic stroke	Interleukin-4	MR Egger	6	0.174659	0.303445	-0.420093	0.769411	1.19084	0.656986	2.15849	0.595725	1
GCST90274813	ieu-a-1108	Ischemic stroke	Interleukin-4	Weighted median	6	0.144306	0.142113	-0.134234	0.422847	1.15524	0.874385	1.5263	0.309898	1
GCST90274813	ieu-a-1108	Ischemic stroke	Interleukin-4	Weighted mode	6	0.18152	0.20839	-0.226924	0.589965	1.19904	0.796982	1.80392	0.423563	1
GCST90274814	ieu-a-1108	Ischemic stroke	Interleukin-5	Inverse variance weighted	6	-0.220089	0.0971416	-0.410487	-0.0296917	0.802447	0.663327	0.970745	0.0234726	1
GCST90274814	ieu-a-1108	Ischemic stroke	Interleukin-5	MR Egger	6	0.0310501	0.245882	-0.450878	0.512978	1.03154	0.637069	1.67026	0.905603	1
GCST90274814	ieu-a-1108	Ischemic stroke	Interleukin-5	Weighted median	6	-0.153947	0.12983	-0.408413	0.10052	0.857318	0.664704	1.10575	0.235718	1
GCST90274814	ieu-a-1108	Ischemic stroke	Interleukin-5	Weighted mode	6	-0.082556	0.172002	-0.419681	0.254569	0.92076	0.657257	1.28991	0.65151	1
GCST90274816	ieu-a-1108	Ischemic stroke	Interleukin-7	Inverse variance weighted	8	0.0724602	0.14262	-0.207074	0.351994	1.07515	0.812959	1.4219	0.611407	1
GCST90274816	ieu-a-1108	Ischemic stroke	Interleukin-7	MR Egger	8	-0.0806904	0.451068	-0.964783	0.803402	0.922479	0.381066	2.23313	0.863914	1
GCST90274816	ieu-a-1108	Ischemic stroke	Interleukin-7	Weighted median	8	-0.0943471	0.122754	-0.334945	0.146251	0.909967	0.715377	1.15749	0.44214	1
GCST90274816	ieu-a-1108	Ischemic stroke	Interleukin-7	Weighted mode	8	-0.125472	0.122214	-0.365011	0.114066	0.88208	0.694189	1.12083	0.338741	1
GCST90274817	ieu-a-1108	Ischemic stroke	Interleukin-8	Inverse variance weighted	9	0.102891	0.0926303	-0.0786644	0.284446	1.10837	0.92435	1.32903	0.266667	1
GCST90274817	ieu-a-1108	Ischemic stroke	Interleukin-8	MR Egger	9	-0.112966	0.267079	-0.636442	0.41051	0.893181	0.529172	1.50759	0.685009	1
GCST90274817	ieu-a-1108	Ischemic stroke	Interleukin-8	Weighted median	9	0.154888	0.119217	-0.0787763	0.388553	1.16753	0.924247	1.47485	0.193869	1
GCST90274817	ieu-a-1108	Ischemic stroke	Interleukin-8	Weighted mode	9	0.153922	0.140716	-0.12188	0.429725	1.1664	0.885255	1.53683	0.305858	1
GCST90274818	ieu-a-1108	Ischemic stroke	Latency-associated peptide transforming growth factor beta 1	Inverse variance weighted	7	0.0684986	0.110516	-0.148113	0.285111	1.0709	0.862333	1.32991	0.535386	1
GCST90274818	ieu-a-1108	Ischemic stroke	Latency-associated peptide transforming growth factor beta 1	MR Egger	7	0.136635	0.407572	-0.662207	0.935476	1.14641	0.515712	2.54843	0.751052	1
GCST90274818	ieu-a-1108	Ischemic stroke	Latency-associated peptide transforming growth factor beta 1	Weighted median	7	0.0705316	0.144693	-0.213066	0.354129	1.07308	0.808103	1.42494	0.625934	1
GCST90274818	ieu-a-1108	Ischemic stroke	Latency-associated peptide transforming growth factor beta 1	Weighted mode	7	0.091486	0.226901	-0.353239	0.536211	1.0958	0.702409	1.70952	0.700777	1
GCST90274819	ieu-a-1108	Ischemic stroke	Leukemia inhibitory factor	Inverse variance weighted	4	-0.0194696	0.207881	-0.426917	0.387977	0.980719	0.652518	1.474	0.925381	1
GCST90274819	ieu-a-1108	Ischemic stroke	Leukemia inhibitory factor	MR Egger	4	0.32982	1.0686	-1.76464	2.42428	1.39072	0.171248	11.2941	0.786774	1
GCST90274819	ieu-a-1108	Ischemic stroke	Leukemia inhibitory factor	Weighted median	4	0.0955556	0.154324	-0.206919	0.39803	1.10027	0.813086	1.48889	0.535792	1
GCST90274819	ieu-a-1108	Ischemic stroke	Leukemia inhibitory factor	Weighted mode	4	0.238073	0.235214	-0.222946	0.699092	1.2688	0.800158	2.01193	0.386007	1
GCST90274820	ieu-a-1108	Ischemic stroke	Leukemia inhibitory factor receptor	Inverse variance weighted	5	0.266576	0.116006	0.0392039	0.493949	1.30549	1.03998	1.63877	0.0215648	1
GCST90274820	ieu-a-1108	Ischemic stroke	Leukemia inhibitory factor receptor	MR Egger	5	0.459779	0.567614	-0.652744	1.5723	1.58372	0.520615	4.81772	0.477217	1
GCST90274820	ieu-a-1108	Ischemic stroke	Leukemia inhibitory factor receptor	Weighted median	5	0.285012	0.135293	0.0198385	0.550186	1.32978	1.02004	1.73357	0.0351493	1
GCST90274820	ieu-a-1108	Ischemic stroke	Leukemia inhibitory factor receptor	Weighted mode	5	0.301872	0.189772	-0.0700808	0.673825	1.35239	0.932318	1.96173	0.186883	1
GCST90274821	ieu-a-1108	Ischemic stroke	Monocyte chemoattractant protein-1	Inverse variance weighted	9	0.100641	0.0670027	-0.0306847	0.231966	1.10588	0.969781	1.26108	0.133087	1
GCST90274821	ieu-a-1108	Ischemic stroke	Monocyte chemoattractant protein-1	MR Egger	9	0.149372	0.169103	-0.18207	0.480814	1.1611	0.833543	1.61739	0.406377	1
GCST90274821	ieu-a-1108	Ischemic stroke	Monocyte chemoattractant protein-1	Weighted median	9	0.118922	0.0783239	-0.0345933	0.272436	1.12628	0.965998	1.31316	0.128931	1
GCST90274821	ieu-a-1108	Ischemic stroke	Monocyte chemoattractant protein-1	Weighted mode	9	0.117503	0.0909876	-0.0608325	0.295839	1.12469	0.940981	1.34425	0.23262	1
GCST90274822	ieu-a-1108	Ischemic stroke	Monocyte chemoattractant protein 2	Inverse variance weighted	8	0.027809	0.0295024	-0.0300157	0.0856337	1.0282	0.97043	1.08941	0.345885	1
GCST90274822	ieu-a-1108	Ischemic stroke	Monocyte chemoattractant protein 2	MR Egger	8	0.0284063	0.0374042	-0.044906	0.101719	1.02881	0.956087	1.10707	0.476357	1
GCST90274822	ieu-a-1108	Ischemic stroke	Monocyte chemoattractant protein 2	Weighted median	8	0.0300556	0.0241827	-0.0173425	0.0774536	1.03051	0.982807	1.08053	0.213921	1
GCST90274822	ieu-a-1108	Ischemic stroke	Monocyte chemoattractant protein 2	Weighted mode	8	0.0285319	0.0246719	-0.019825	0.0768887	1.02894	0.98037	1.07992	0.285433	1
GCST90274823	ieu-a-1108	Ischemic stroke	Monocyte chemoattractant protein-3	Inverse variance weighted	11	-0.0858796	0.0585361	-0.20061	0.0288512	0.917705	0.818231	1.02927	0.142343	1
GCST90274823	ieu-a-1108	Ischemic stroke	Monocyte chemoattractant protein-3	MR Egger	11	-0.128064	0.127085	-0.37715	0.121021	0.879797	0.685813	1.12865	0.339917	1
GCST90274823	ieu-a-1108	Ischemic stroke	Monocyte chemoattractant protein-3	Weighted median	11	-0.0928712	0.0775546	-0.244878	0.0591358	0.911311	0.7828	1.06092	0.231114	1
GCST90274823	ieu-a-1108	Ischemic stroke	Monocyte chemoattractant protein-3	Weighted mode	11	-0.194399	0.0853073	-0.361601	-0.0271969	0.823329	0.69656	0.97317	0.0458783	1
GCST90274824	ieu-a-1108	Ischemic stroke	Monocyte chemoattractant protein-4	Inverse variance weighted	9	0.0550499	0.0493871	-0.0417489	0.151849	1.05659	0.959111	1.16398	0.264996	1
GCST90274824	ieu-a-1108	Ischemic stroke	Monocyte chemoattractant protein-4	MR Egger	9	0.0378679	0.105986	-0.169864	0.2456	1.03859	0.843779	1.27839	0.731402	1
GCST90274824	ieu-a-1108	Ischemic stroke	Monocyte chemoattractant protein-4	Weighted median	9	0.0945879	0.0623782	-0.0276734	0.216849	1.09921	0.972706	1.24216	0.129428	1
GCST90274824	ieu-a-1108	Ischemic stroke	Monocyte chemoattractant protein-4	Weighted mode	9	0.064957	0.0691444	-0.0705661	0.20048	1.06711	0.931866	1.22199	0.375	1
GCST90274825	ieu-a-1108	Ischemic stroke	Macrophage inflammatory protein 1a	Inverse variance weighted	8	-0.0887786	0.0434458	-0.173932	-0.00362489	0.915048	0.840354	0.996382	0.0410094	1
GCST90274825	ieu-a-1108	Ischemic stroke	Macrophage inflammatory protein 1a	MR Egger	8	-0.0702921	0.0611804	-0.190206	0.0496215	0.932122	0.826789	1.05087	0.294315	1
GCST90274825	ieu-a-1108	Ischemic stroke	Macrophage inflammatory protein 1a	Weighted median	8	-0.0760883	0.0495593	-0.173225	0.0210479	0.926734	0.840949	1.02127	0.124711	1
GCST90274825	ieu-a-1108	Ischemic stroke	Macrophage inflammatory protein 1a	Weighted mode	8	-0.0761677	0.047399	-0.16907	0.0167344	0.926661	0.84445	1.01688	0.152101	1
GCST90274826	ieu-a-1108	Ischemic stroke	Matrix metalloproteinase-1	Inverse variance weighted	10	0.0358213	0.0661139	-0.093762	0.165405	1.03647	0.910499	1.17987	0.587948	1
GCST90274826	ieu-a-1108	Ischemic stroke	Matrix metalloproteinase-1	MR Egger	10	0.165514	0.125521	-0.0805079	0.411536	1.18	0.922648	1.50913	0.223795	1
GCST90274826	ieu-a-1108	Ischemic stroke	Matrix metalloproteinase-1	Weighted median	10	0.0639192	0.079728	-0.0923477	0.220186	1.06601	0.911788	1.24631	0.422717	1
GCST90274826	ieu-a-1108	Ischemic stroke	Matrix metalloproteinase-1	Weighted mode	10	0.119275	0.0982654	-0.0733255	0.311875	1.12668	0.929298	1.36598	0.255714	1
GCST90274827	ieu-a-1108	Ischemic stroke	Matrix metalloproteinase-10	Inverse variance weighted	6	-0.161479	0.0695547	-0.297806	-0.0251519	0.850884	0.742445	0.975162	0.0202538	1
GCST90274827	ieu-a-1108	Ischemic stroke	Matrix metalloproteinase-10	MR Egger	6	-0.289183	0.124246	-0.532704	-0.0456613	0.748875	0.587015	0.955366	0.0804715	1
GCST90274827	ieu-a-1108	Ischemic stroke	Matrix metalloproteinase-10	Weighted median	6	-0.190186	0.0791093	-0.34524	-0.0351314	0.826806	0.708051	0.965479	0.0162129	1
GCST90274827	ieu-a-1108	Ischemic stroke	Matrix metalloproteinase-10	Weighted mode	6	-0.202217	0.0850551	-0.368925	-0.0355094	0.816917	0.691477	0.965114	0.0633619	1
GCST90274828	ieu-a-1108	Ischemic stroke	Neurturin	Inverse variance weighted	3	-0.199467	0.148744	-0.491005	0.0920712	0.819168	0.612011	1.09644	0.179918	1
GCST90274828	ieu-a-1108	Ischemic stroke	Neurturin	MR Egger	3	1.51785	1.89147	-2.18944	5.22513	4.56238	0.111979	185.885	0.56949	1
GCST90274828	ieu-a-1108	Ischemic stroke	Neurturin	Weighted median	3	-0.195813	0.193731	-0.575527	0.1839	0.822166	0.562409	1.2019	0.312138	1
GCST90274828	ieu-a-1108	Ischemic stroke	Neurturin	Weighted mode	3	-0.21042	0.244036	-0.688731	0.267891	0.810244	0.502213	1.3072	0.479426	1
GCST90274829	ieu-a-1108	Ischemic stroke	Neurotrophin-3	Inverse variance weighted	6	0.0359482	0.192275	-0.34091	0.412807	1.0366	0.711123	1.51105	0.85169	1
GCST90274829	ieu-a-1108	Ischemic stroke	Neurotrophin-3	MR Egger	6	0.0308473	0.641735	-1.22695	1.28865	1.03133	0.293184	3.62788	0.963966	1
GCST90274829	ieu-a-1108	Ischemic stroke	Neurotrophin-3	Weighted median	6	0.177044	0.159047	-0.134688	0.488775	1.19368	0.873989	1.63032	0.265642	1
GCST90274829	ieu-a-1108	Ischemic stroke	Neurotrophin-3	Weighted mode	6	0.183511	0.200546	-0.209558	0.576581	1.20143	0.810942	1.77994	0.402135	1
GCST90274830	ieu-a-1108	Ischemic stroke	Osteoprotegerin	Inverse variance weighted	9	-0.0632386	0.0618703	-0.184504	0.0580273	0.93872	0.831516	1.05974	0.306727	1
GCST90274830	ieu-a-1108	Ischemic stroke	Osteoprotegerin	MR Egger	9	-0.257047	0.142746	-0.536829	0.0227357	0.773332	0.584599	1.023	0.114762	1
GCST90274830	ieu-a-1108	Ischemic stroke	Osteoprotegerin	Weighted median	9	-0.116079	0.0789757	-0.270871	0.0387137	0.890405	0.762715	1.03947	0.141615	1
GCST90274830	ieu-a-1108	Ischemic stroke	Osteoprotegerin	Weighted mode	9	-0.0968725	0.0802415	-0.254146	0.0604007	0.907672	0.775579	1.06226	0.261811	1
GCST90274831	ieu-a-1108	Ischemic stroke	Oncostatin-M	Inverse variance weighted	8	0.0634971	0.1602	-0.250495	0.37749	1.06556	0.778415	1.45862	0.691839	1
GCST90274831	ieu-a-1108	Ischemic stroke	Oncostatin-M	MR Egger	8	-0.923923	0.656596	-2.21085	0.363006	0.396959	0.109607	1.43764	0.209018	1
GCST90274831	ieu-a-1108	Ischemic stroke	Oncostatin-M	Weighted median	8	-0.106207	0.115511	-0.332608	0.120195	0.899239	0.717051	1.12772	0.35786	1
GCST90274831	ieu-a-1108	Ischemic stroke	Oncostatin-M	Weighted mode	8	-0.180124	0.12979	-0.434511	0.0742637	0.835167	0.647581	1.07709	0.207763	1
GCST90274832	ieu-a-1108	Ischemic stroke	Programmed cell death 1 ligand 1	Inverse variance weighted	5	-0.08068	0.130235	-0.33594	0.17458	0.922489	0.714666	1.19075	0.535589	1
GCST90274832	ieu-a-1108	Ischemic stroke	Programmed cell death 1 ligand 1	MR Egger	5	0.0317918	0.455843	-0.86166	0.925243	1.0323	0.42246	2.52248	0.948787	1
GCST90274832	ieu-a-1108	Ischemic stroke	Programmed cell death 1 ligand 1	Weighted median	5	-0.120678	0.166033	-0.446103	0.204746	0.886319	0.640118	1.22721	0.467328	1
GCST90274832	ieu-a-1108	Ischemic stroke	Programmed cell death 1 ligand 1	Weighted mode	5	-0.121495	0.223963	-0.560463	0.317472	0.885595	0.570945	1.37365	0.616299	1
GCST90274833	ieu-a-1108	Ischemic stroke	Stem cell factor	Inverse variance weighted	18	-0.0562205	0.0532362	-0.160563	0.0481224	0.945331	0.851664	1.0493	0.290941	1
GCST90274833	ieu-a-1108	Ischemic stroke	Stem cell factor	MR Egger	18	0.0885389	0.0988162	-0.105141	0.282219	1.09258	0.900198	1.32607	0.383538	1
GCST90274833	ieu-a-1108	Ischemic stroke	Stem cell factor	Weighted median	18	0.00544778	0.0624363	-0.116927	0.127823	1.00546	0.88965	1.13635	0.93047	1
GCST90274833	ieu-a-1108	Ischemic stroke	Stem cell factor	Weighted mode	18	0.00903064	0.0598669	-0.108308	0.12637	1.00907	0.897351	1.1347	0.881873	1
GCST90274834	ieu-a-1108	Ischemic stroke	SIR2-like protein 2	Inverse variance weighted	4	0.131655	0.215254	-0.290242	0.553552	1.14071	0.748082	1.73942	0.540785	1
GCST90274834	ieu-a-1108	Ischemic stroke	SIR2-like protein 2	MR Egger	4	-0.770833	0.732927	-2.20737	0.665704	0.462627	0.10999	1.94586	0.403252	1
GCST90274834	ieu-a-1108	Ischemic stroke	SIR2-like protein 2	Weighted median	4	0.0103738	0.215868	-0.412728	0.433476	1.01043	0.661842	1.54261	0.961671	1
GCST90274834	ieu-a-1108	Ischemic stroke	SIR2-like protein 2	Weighted mode	4	-0.0377324	0.234901	-0.498139	0.422674	0.962971	0.60766	1.52604	0.882591	1
GCST90274835	ieu-a-1108	Ischemic stroke	Signaling lymphocytic activation molecule	Inverse variance weighted	12	0.140621	0.133105	-0.120265	0.401507	1.15099	0.886685	1.49407	0.290756	1
GCST90274835	ieu-a-1108	Ischemic stroke	Signaling lymphocytic activation molecule	MR Egger	12	0.520573	0.496586	-0.452735	1.49388	1.68299	0.635887	4.45435	0.319174	1
GCST90274835	ieu-a-1108	Ischemic stroke	Signaling lymphocytic activation molecule	Weighted median	12	0.0266979	0.106943	-0.182911	0.236307	1.02706	0.832842	1.26656	0.802861	1
GCST90274835	ieu-a-1108	Ischemic stroke	Signaling lymphocytic activation molecule	Weighted mode	12	0.0199942	0.139676	-0.253771	0.293759	1.0202	0.77587	1.34146	0.888762	1
GCST90274836	ieu-a-1108	Ischemic stroke	Sulfotransferase 1A1	Inverse variance weighted	11	0.0420415	0.050295	-0.0565368	0.14062	1.04294	0.945032	1.15099	0.403213	1
GCST90274836	ieu-a-1108	Ischemic stroke	Sulfotransferase 1A1	MR Egger	11	-0.183728	0.119409	-0.41777	0.0503145	0.832162	0.658514	1.0516	0.158275	1
GCST90274836	ieu-a-1108	Ischemic stroke	Sulfotransferase 1A1	Weighted median	11	-0.00159218	0.0642299	-0.127483	0.124298	0.998409	0.880309	1.13235	0.980223	1
GCST90274836	ieu-a-1108	Ischemic stroke	Sulfotransferase 1A1	Weighted mode	11	-0.00962393	0.0723016	-0.151335	0.132087	0.990422	0.85956	1.14121	0.896748	1
GCST90274837	ieu-a-1108	Ischemic stroke	STAM binding protein	Inverse variance weighted	4	-0.126132	0.235651	-0.588008	0.335745	0.881499	0.555432	1.39898	0.592479	1
GCST90274837	ieu-a-1108	Ischemic stroke	STAM binding protein	MR Egger	4	-0.619565	0.859001	-2.30321	1.06408	0.538179	0.0999378	2.89817	0.545668	1
GCST90274837	ieu-a-1108	Ischemic stroke	STAM binding protein	Weighted median	4	0.0337942	0.217578	-0.392658	0.460246	1.03437	0.67526	1.58446	0.876569	1
GCST90274837	ieu-a-1108	Ischemic stroke	STAM binding protein	Weighted mode	4	0.0626648	0.258083	-0.443177	0.568507	1.06467	0.641994	1.76563	0.823808	1
GCST90274838	ieu-a-1108	Ischemic stroke	Transforming growth factor-alpha	Inverse variance weighted	7	0.0277588	0.194186	-0.352846	0.408364	1.02815	0.702685	1.50435	0.88633	1
GCST90274838	ieu-a-1108	Ischemic stroke	Transforming growth factor-alpha	MR Egger	7	-0.279208	0.843355	-1.93218	1.37377	0.756383	0.144832	3.95021	0.754018	1
GCST90274838	ieu-a-1108	Ischemic stroke	Transforming growth factor-alpha	Weighted median	7	-0.0257538	0.133729	-0.287864	0.236356	0.974575	0.749864	1.26663	0.847287	1
GCST90274838	ieu-a-1108	Ischemic stroke	Transforming growth factor-alpha	Weighted mode	7	-0.145979	0.169989	-0.479157	0.1872	0.864176	0.619305	1.20587	0.423451	1
GCST90274839	ieu-a-1108	Ischemic stroke	Tumor necrosis factor	Inverse variance weighted	10	0.0504346	0.0823801	-0.111031	0.2119	1.05173	0.894911	1.23602	0.540394	1
GCST90274839	ieu-a-1108	Ischemic stroke	Tumor necrosis factor	MR Egger	10	0.153515	0.266407	-0.368642	0.675672	1.16593	0.691673	1.96535	0.580296	1
GCST90274839	ieu-a-1108	Ischemic stroke	Tumor necrosis factor	Weighted median	10	0.1374	0.102705	-0.0639027	0.338702	1.14729	0.938096	1.40313	0.18096	1
GCST90274839	ieu-a-1108	Ischemic stroke	Tumor necrosis factor	Weighted mode	10	0.160269	0.16559	-0.164287	0.484825	1.17383	0.848499	1.62389	0.358398	1
GCST90274840	ieu-a-1108	Ischemic stroke	TNF-beta	Inverse variance weighted	8	0.00160387	0.0726603	-0.14081	0.144018	1.00161	0.868654	1.15491	0.982389	1
GCST90274840	ieu-a-1108	Ischemic stroke	TNF-beta	MR Egger	8	0.0194941	0.193132	-0.359045	0.398033	1.01969	0.698343	1.48889	0.922889	1
GCST90274840	ieu-a-1108	Ischemic stroke	TNF-beta	Weighted median	8	0.0182136	0.0872346	-0.152766	0.189194	1.01838	0.85833	1.20827	0.834613	1
GCST90274840	ieu-a-1108	Ischemic stroke	TNF-beta	Weighted mode	8	0.0225961	0.0847552	-0.143524	0.188716	1.02285	0.8663	1.2077	0.797456	1
GCST90274841	ieu-a-1108	Ischemic stroke	Tumor necrosis factor receptor superfamily member 9	Inverse variance weighted	14	0.156605	0.101283	-0.0419091	0.355119	1.16953	0.958957	1.42635	0.122052	1
GCST90274841	ieu-a-1108	Ischemic stroke	Tumor necrosis factor receptor superfamily member 9	MR Egger	14	0.140915	0.405681	-0.65422	0.936049	1.15133	0.519847	2.54989	0.734342	1
GCST90274841	ieu-a-1108	Ischemic stroke	Tumor necrosis factor receptor superfamily member 9	Weighted median	14	0.183078	0.093169	0.000467237	0.36569	1.20091	1.00047	1.44151	0.0494125	1
GCST90274841	ieu-a-1108	Ischemic stroke	Tumor necrosis factor receptor superfamily member 9	Weighted mode	14	0.17199	0.112915	-0.0493228	0.393302	1.18767	0.951874	1.48187	0.151662	1
GCST90274842	ieu-a-1108	Ischemic stroke	Tumor necrosis factor ligand superfamily member 14	Inverse variance weighted	11	-0.115612	0.0519869	-0.217507	-0.013718	0.890821	0.804522	0.986376	0.0261568	1
GCST90274842	ieu-a-1108	Ischemic stroke	Tumor necrosis factor ligand superfamily member 14	MR Egger	11	-0.0970528	0.079998	-0.253849	0.0597433	0.907508	0.775809	1.06156	0.255936	1
GCST90274842	ieu-a-1108	Ischemic stroke	Tumor necrosis factor ligand superfamily member 14	Weighted median	11	-0.108984	0.0639802	-0.234385	0.0164175	0.896745	0.791057	1.01655	0.0884937	1
GCST90274842	ieu-a-1108	Ischemic stroke	Tumor necrosis factor ligand superfamily member 14	Weighted mode	11	-0.11118	0.0709475	-0.250237	0.0278767	0.894777	0.778616	1.02827	0.148166	1
GCST90274843	ieu-a-1108	Ischemic stroke	TNF-related apoptosis-inducing ligand	Inverse variance weighted	12	-0.191642	0.0919149	-0.371795	-0.0114887	0.825602	0.689496	0.988577	0.0370699	1
GCST90274843	ieu-a-1108	Ischemic stroke	TNF-related apoptosis-inducing ligand	MR Egger	12	-0.0913866	0.215032	-0.51285	0.330077	0.912665	0.598787	1.39107	0.679844	1
GCST90274843	ieu-a-1108	Ischemic stroke	TNF-related apoptosis-inducing ligand	Weighted median	12	-0.135754	0.0911222	-0.314354	0.0428452	0.873057	0.730261	1.04378	0.136276	1
GCST90274843	ieu-a-1108	Ischemic stroke	TNF-related apoptosis-inducing ligand	Weighted mode	12	-0.149058	0.10971	-0.364089	0.0659735	0.861519	0.694829	1.0682	0.201464	1
GCST90274844	ieu-a-1108	Ischemic stroke	TNF-related activation-induced cytokine	Inverse variance weighted	13	0.01626	0.0558328	-0.0931724	0.125692	1.01639	0.911036	1.13393	0.770878	1
GCST90274844	ieu-a-1108	Ischemic stroke	TNF-related activation-induced cytokine	MR Egger	13	0.363899	0.166518	0.0375227	0.690275	1.43893	1.03824	1.99426	0.0513846	1
GCST90274844	ieu-a-1108	Ischemic stroke	TNF-related activation-induced cytokine	Weighted median	13	0.00729725	0.073518	-0.136798	0.151392	1.00732	0.872146	1.16345	0.920933	1
GCST90274844	ieu-a-1108	Ischemic stroke	TNF-related activation-induced cytokine	Weighted mode	13	0.0574916	0.0839954	-0.107139	0.222123	1.05918	0.898401	1.24872	0.506688	1
GCST90274845	ieu-a-1108	Ischemic stroke	Thymic stromal lymphopoietin	MR Egger	3	0.561834	2.24018	-3.82892	4.95258	1.75389	0.0217332	141.54	0.843563	1
GCST90274845	ieu-a-1108	Ischemic stroke	Thymic stromal lymphopoietin	Weighted median	3	-0.36118	0.188444	-0.730531	0.00817105	0.696854	0.481653	1.0082	0.0552838	1
GCST90274845	ieu-a-1108	Ischemic stroke	Thymic stromal lymphopoietin	Weighted mode	3	-0.349515	0.211011	-0.763096	0.064066	0.70503	0.466221	1.06616	0.239487	1
GCST90274846	ieu-a-1108	Ischemic stroke	Tumor necrosis factor ligand superfamily member 12	Inverse variance weighted	15	-0.0262899	0.0711987	-0.165839	0.11326	0.974053	0.847182	1.11992	0.711944	1
GCST90274846	ieu-a-1108	Ischemic stroke	Tumor necrosis factor ligand superfamily member 12	MR Egger	15	-0.0297717	0.159815	-0.343009	0.283466	0.970667	0.709632	1.32772	0.855094	1
GCST90274846	ieu-a-1108	Ischemic stroke	Tumor necrosis factor ligand superfamily member 12	Weighted median	15	-0.0148096	0.0715594	-0.155066	0.125447	0.9853	0.856359	1.13365	0.836045	1
GCST90274846	ieu-a-1108	Ischemic stroke	Tumor necrosis factor ligand superfamily member 12	Weighted mode	15	-0.0239872	0.0717672	-0.164651	0.116677	0.976298	0.84819	1.12376	0.743156	1
GCST90274847	ieu-a-1108	Ischemic stroke	Urokinase-type plasminogen activator	Inverse variance weighted	12	0.0789387	0.107576	-0.131911	0.289789	1.08214	0.876419	1.33614	0.463076	1
GCST90274847	ieu-a-1108	Ischemic stroke	Urokinase-type plasminogen activator	MR Egger	12	-0.449293	0.470643	-1.37175	0.473167	0.638079	0.253662	1.60507	0.362268	1
GCST90274847	ieu-a-1108	Ischemic stroke	Urokinase-type plasminogen activator	Weighted median	12	0.0188438	0.0981162	-0.173464	0.211152	1.01902	0.840747	1.2351	0.847699	1
GCST90274847	ieu-a-1108	Ischemic stroke	Urokinase-type plasminogen activator	Weighted mode	12	-0.116424	0.148657	-0.40779	0.174943	0.890098	0.665118	1.19118	0.450059	1
GCST90274848	ieu-a-1108	Ischemic stroke	Vascular endothelial growth factor A	Inverse variance weighted	11	0.012006	0.0346285	-0.055866	0.0798779	1.01208	0.945666	1.08315	0.728811	1
GCST90274848	ieu-a-1108	Ischemic stroke	Vascular endothelial growth factor A	MR Egger	11	0.00520779	0.0534578	-0.0995695	0.109985	1.00522	0.905227	1.11626	0.924529	1
GCST90274848	ieu-a-1108	Ischemic stroke	Vascular endothelial growth factor A	Weighted median	11	0.0135255	0.0379209	-0.0607995	0.0878505	1.01362	0.941012	1.09182	0.721334	1
GCST90274848	ieu-a-1108	Ischemic stroke	Vascular endothelial growth factor A	Weighted mode	11	0.0153186	0.0363018	-0.0558329	0.0864702	1.01544	0.945697	1.09032	0.681968	1

## Sheet: ST7
Supplementary Table 7: Mendelian randomization results of Parkinson's disease associated with 91 inflammatory proteins
ID-Exposure	ID-Outcome	Outcome	Exposure	Methods	Number of SNPs	Beta	SE	LOW-CI	UP-CI	OR	OR-LCI 95	OR-UCI 95	P-val	P-FDR
ieu-b-7	GCST90274758	Eukaryotic translation initiation factor 4E-binding protein 1	Parkinson's disease	Inverse variance weighted	22	0.030722	0.0205579	-0.00957142	0.0710155	1.0312	0.990474	1.0736	0.135067	1
ieu-b-7	GCST90274758	Eukaryotic translation initiation factor 4E-binding protein 1	Parkinson's disease	MR Egger	22	-0.00617391	0.0533139	-0.110669	0.0983214	0.993845	0.895235	1.10332	0.908964	1
ieu-b-7	GCST90274758	Eukaryotic translation initiation factor 4E-binding protein 1	Parkinson's disease	Weighted median	22	0.0214637	0.0289083	-0.0351966	0.0781241	1.0217	0.965416	1.08126	0.4578	1
ieu-b-7	GCST90274758	Eukaryotic translation initiation factor 4E-binding protein 1	Parkinson's disease	Weighted mode	22	0.0170101	0.0442859	-0.0697904	0.10381	1.01716	0.932589	1.10939	0.704769	1
ieu-b-7	GCST90274759	Adenosine Deaminase	Parkinson's disease	Inverse variance weighted	22	0.0322754	0.0187427	-0.00446021	0.069011	1.0328	0.99555	1.07145	0.0850642	1
ieu-b-7	GCST90274759	Adenosine Deaminase	Parkinson's disease	MR Egger	22	-0.0526977	0.047841	-0.146466	0.0410707	0.948667	0.863755	1.04193	0.283752	1
ieu-b-7	GCST90274759	Adenosine Deaminase	Parkinson's disease	Weighted median	22	0.0141129	0.0265574	-0.0379396	0.0661654	1.01421	0.962771	1.0684	0.595134	1
ieu-b-7	GCST90274759	Adenosine Deaminase	Parkinson's disease	Weighted mode	22	0.0147799	0.0399315	-0.0634859	0.0930456	1.01489	0.938487	1.09751	0.714992	1
ieu-b-7	GCST90274760	Artemin	Parkinson's disease	Inverse variance weighted	22	-0.00967895	0.0210377	-0.0509129	0.031555	0.990368	0.950361	1.03206	0.645462	1
ieu-b-7	GCST90274760	Artemin	Parkinson's disease	MR Egger	22	0.0186773	0.053199	-0.0855926	0.122947	1.01885	0.917968	1.13082	0.729196	1
ieu-b-7	GCST90274760	Artemin	Parkinson's disease	Weighted median	22	-0.00629745	0.0294419	-0.0640036	0.0514086	0.993722	0.938002	1.05275	0.830629	1
ieu-b-7	GCST90274760	Artemin	Parkinson's disease	Weighted mode	22	-0.00820572	0.0388663	-0.0843836	0.0679722	0.991828	0.919079	1.07034	0.834824	1
ieu-b-7	GCST90274761	Axin-1	Parkinson's disease	Inverse variance weighted	22	0.0426443	0.0212073	0.00107803	0.0842107	1.04357	1.00108	1.08786	0.0443431	1
ieu-b-7	GCST90274761	Axin-1	Parkinson's disease	MR Egger	22	0.0189009	0.0537839	-0.0865156	0.124317	1.01908	0.917121	1.13238	0.728946	1
ieu-b-7	GCST90274761	Axin-1	Parkinson's disease	Weighted median	22	0.0121342	0.030813	-0.0482593	0.0725277	1.01221	0.952887	1.07522	0.693727	1
ieu-b-7	GCST90274761	Axin-1	Parkinson's disease	Weighted mode	22	-0.00320397	0.0429093	-0.0873062	0.0808982	0.996801	0.916396	1.08426	0.941185	1
ieu-b-7	GCST90274762	beta-nerve growth factor	Parkinson's disease	Inverse variance weighted	22	0.000961645	0.0234804	-0.04506	0.0469833	1.00096	0.95594	1.0481	0.967332	1
ieu-b-7	GCST90274762	beta-nerve growth factor	Parkinson's disease	MR Egger	22	-0.0351944	0.0604836	-0.153742	0.0833536	0.965418	0.857493	1.08693	0.567148	1
ieu-b-7	GCST90274762	beta-nerve growth factor	Parkinson's disease	Weighted median	22	0.0232635	0.0268047	-0.0292737	0.0758008	1.02354	0.971151	1.07875	0.385455	1
ieu-b-7	GCST90274762	beta-nerve growth factor	Parkinson's disease	Weighted mode	22	0.0533292	0.0463398	-0.0374968	0.144155	1.05478	0.963197	1.15506	0.262739	1
ieu-b-7	GCST90274763	Caspase 8	Parkinson's disease	Inverse variance weighted	22	0.0218748	0.024443	-0.0260335	0.069783	1.02212	0.974302	1.07228	0.370825	1
ieu-b-7	GCST90274763	Caspase 8	Parkinson's disease	MR Egger	22	-0.00494743	0.0640104	-0.130408	0.120513	0.995065	0.877737	1.12808	0.93916	1
ieu-b-7	GCST90274763	Caspase 8	Parkinson's disease	Weighted median	22	-0.0111806	0.029161	-0.0683362	0.045975	0.988882	0.933946	1.04705	0.701417	1
ieu-b-7	GCST90274763	Caspase 8	Parkinson's disease	Weighted mode	22	-0.0176408	0.0372737	-0.0906972	0.0554156	0.982514	0.913294	1.05698	0.640898	1
ieu-b-7	GCST90274764	Eotaxin	Parkinson's disease	Inverse variance weighted	22	0.00702656	0.0252432	-0.0424501	0.0565032	1.00705	0.958438	1.05813	0.78074	1
ieu-b-7	GCST90274764	Eotaxin	Parkinson's disease	MR Egger	22	-0.083447	0.0624727	-0.205893	0.0389995	0.91994	0.81392	1.03977	0.196638	1
ieu-b-7	GCST90274764	Eotaxin	Parkinson's disease	Weighted median	22	0.00954127	0.0299824	-0.0492242	0.0683067	1.00959	0.951968	1.07069	0.750311	1
ieu-b-7	GCST90274764	Eotaxin	Parkinson's disease	Weighted mode	22	0.0191612	0.0548806	-0.0884048	0.126727	1.01935	0.91539	1.13511	0.730459	1
ieu-b-7	GCST90274765	C-C motif chemokine 19	Parkinson's disease	Inverse variance weighted	22	0.0441342	0.0332384	-0.0210132	0.109282	1.04512	0.979206	1.11548	0.184243	1
ieu-b-7	GCST90274765	C-C motif chemokine 19	Parkinson's disease	MR Egger	22	0.126567	0.0850826	-0.0401953	0.293329	1.13493	0.960602	1.34088	0.152461	1
ieu-b-7	GCST90274765	C-C motif chemokine 19	Parkinson's disease	Weighted median	22	0.0125448	0.0303083	-0.0468595	0.0719491	1.01262	0.954221	1.0746	0.678944	1
ieu-b-7	GCST90274765	C-C motif chemokine 19	Parkinson's disease	Weighted mode	22	0.035668	0.0409138	-0.0445231	0.115859	1.03631	0.956454	1.12284	0.393184	1
ieu-b-7	GCST90274766	C-C motif chemokine 20	Parkinson's disease	Inverse variance weighted	22	0.0121446	0.0190775	-0.0252473	0.0495364	1.01222	0.975069	1.05078	0.52439	1
ieu-b-7	GCST90274766	C-C motif chemokine 20	Parkinson's disease	MR Egger	22	-0.0252971	0.0489665	-0.121271	0.0706772	0.97502	0.885793	1.07323	0.611087	1
ieu-b-7	GCST90274766	C-C motif chemokine 20	Parkinson's disease	Weighted median	22	-0.00110691	0.027806	-0.0556067	0.0533929	0.998894	0.945911	1.05484	0.968246	1
ieu-b-7	GCST90274766	C-C motif chemokine 20	Parkinson's disease	Weighted mode	22	-0.0129628	0.0341612	-0.0799187	0.053993	0.987121	0.923191	1.05548	0.708155	1
ieu-b-7	GCST90274767	C-C motif chemokine 23	Parkinson's disease	Inverse variance weighted	22	-0.0143745	0.0244066	-0.0622113	0.0334624	0.985728	0.939684	1.03403	0.555888	1
ieu-b-7	GCST90274767	C-C motif chemokine 23	Parkinson's disease	MR Egger	22	0.0751219	0.0603028	-0.0430715	0.193315	1.07802	0.957843	1.21327	0.227255	1
ieu-b-7	GCST90274767	C-C motif chemokine 23	Parkinson's disease	Weighted median	22	-0.0354811	0.0291687	-0.0926518	0.0216895	0.965141	0.911511	1.02193	0.223828	1
ieu-b-7	GCST90274767	C-C motif chemokine 23	Parkinson's disease	Weighted mode	22	-0.051572	0.0585805	-0.16639	0.0632458	0.949735	0.846716	1.06529	0.388628	1
ieu-b-7	GCST90274768	C-C motif chemokine 25	Parkinson's disease	Inverse variance weighted	22	-0.0040729	0.0209088	-0.0450541	0.0369083	0.995935	0.955946	1.0376	0.845554	1
ieu-b-7	GCST90274768	C-C motif chemokine 25	Parkinson's disease	MR Egger	22	-0.0315636	0.0545386	-0.138459	0.0753321	0.968929	0.870699	1.07824	0.569227	1
ieu-b-7	GCST90274768	C-C motif chemokine 25	Parkinson's disease	Weighted median	22	0.0066799	0.0277323	-0.0476755	0.0610353	1.0067	0.953443	1.06294	0.809656	1
ieu-b-7	GCST90274768	C-C motif chemokine 25	Parkinson's disease	Weighted mode	22	0.0389929	0.0558917	-0.0705549	0.148541	1.03976	0.931877	1.16014	0.493049	1
ieu-b-7	GCST90274769	C-C motif chemokine 28	Parkinson's disease	Inverse variance weighted	22	0.0195958	0.0182546	-0.0161832	0.0553747	1.01979	0.983947	1.05694	0.28306	1
ieu-b-7	GCST90274769	C-C motif chemokine 28	Parkinson's disease	MR Egger	22	0.0338444	0.0466557	-0.0576008	0.12529	1.03442	0.944027	1.13348	0.476605	1
ieu-b-7	GCST90274769	C-C motif chemokine 28	Parkinson's disease	Weighted median	22	0.016397	0.024207	-0.0310486	0.0638426	1.01653	0.969428	1.06592	0.498173	1
ieu-b-7	GCST90274769	C-C motif chemokine 28	Parkinson's disease	Weighted mode	22	0.0262936	0.036967	-0.0461617	0.0987489	1.02664	0.954888	1.10379	0.484742	1
ieu-b-7	GCST90274770	C-C motif chemokine 4	Parkinson's disease	Inverse variance weighted	22	-0.000369029	0.0240063	-0.0474214	0.0466834	0.999631	0.953685	1.04779	0.987735	1
ieu-b-7	GCST90274770	C-C motif chemokine 4	Parkinson's disease	MR Egger	22	-0.0604542	0.0613809	-0.180761	0.0598523	0.941337	0.834635	1.06168	0.336437	1
ieu-b-7	GCST90274770	C-C motif chemokine 4	Parkinson's disease	Weighted median	22	-0.0337472	0.0309192	-0.0943489	0.0268544	0.966816	0.909965	1.02722	0.275069	1
ieu-b-7	GCST90274770	C-C motif chemokine 4	Parkinson's disease	Weighted mode	22	-0.0532634	0.0405701	-0.132781	0.026254	0.94813	0.875657	1.0266	0.203392	1
ieu-b-7	GCST90274771	Natural killer cell receptor 2B4	Parkinson's disease	Inverse variance weighted	22	0.026918	0.0187925	-0.00991522	0.0637512	1.02728	0.990134	1.06583	0.152034	1
ieu-b-7	GCST90274771	Natural killer cell receptor 2B4	Parkinson's disease	MR Egger	22	-0.053427	0.0480143	-0.147535	0.0406809	0.947975	0.862832	1.04152	0.27902	1
ieu-b-7	GCST90274771	Natural killer cell receptor 2B4	Parkinson's disease	Weighted median	22	0.0120105	0.0267535	-0.0404263	0.0644474	1.01208	0.96038	1.06657	0.65348	1
ieu-b-7	GCST90274771	Natural killer cell receptor 2B4	Parkinson's disease	Weighted mode	22	0.00441823	0.0355873	-0.0653329	0.0741694	1.00443	0.936756	1.07699	0.902376	1
ieu-b-7	GCST90274772	CD40L receptor	Parkinson's disease	Inverse variance weighted	22	0.0291491	0.0184335	-0.00698048	0.0652787	1.02958	0.993044	1.06746	0.113806	1
ieu-b-7	GCST90274772	CD40L receptor	Parkinson's disease	MR Egger	22	0.0243199	0.0470155	-0.0678305	0.11647	1.02462	0.934419	1.12352	0.610639	1
ieu-b-7	GCST90274772	CD40L receptor	Parkinson's disease	Weighted median	22	0.0148274	0.0257439	-0.0356308	0.0652855	1.01494	0.964997	1.06746	0.564645	1
ieu-b-7	GCST90274772	CD40L receptor	Parkinson's disease	Weighted mode	22	0.00986244	0.0410965	-0.0706867	0.0904116	1.00991	0.931754	1.09462	0.812671	1
ieu-b-7	GCST90274773	T-cell surface glycoprotein CD5	Parkinson's disease	Inverse variance weighted	22	0.0335179	0.0279819	-0.0213267	0.0883625	1.03409	0.978899	1.09238	0.230979	1
ieu-b-7	GCST90274773	T-cell surface glycoprotein CD5	Parkinson's disease	MR Egger	22	0.0398581	0.0732111	-0.103636	0.183352	1.04066	0.901554	1.20124	0.592167	1
ieu-b-7	GCST90274773	T-cell surface glycoprotein CD5	Parkinson's disease	Weighted median	22	0.00683375	0.0287246	-0.0494664	0.0631339	1.00686	0.951737	1.06517	0.811954	1
ieu-b-7	GCST90274773	T-cell surface glycoprotein CD5	Parkinson's disease	Weighted mode	22	-0.0181135	0.0423082	-0.101038	0.0648106	0.98205	0.903899	1.06696	0.672914	1
ieu-b-7	GCST90274774	T-cell surface glycoprotein CD6 isoform	Parkinson's disease	Inverse variance weighted	22	0.0597775	0.0224903	0.0156964	0.103859	1.0616	1.01582	1.10944	0.0078625	1
ieu-b-7	GCST90274774	T-cell surface glycoprotein CD6 isoform	Parkinson's disease	MR Egger	22	0.000444259	0.0572989	-0.111862	0.11275	1.00044	0.894168	1.11935	0.993891	1
ieu-b-7	GCST90274774	T-cell surface glycoprotein CD6 isoform	Parkinson's disease	Weighted median	22	0.0139261	0.0278265	-0.0406139	0.0684661	1.01402	0.9602	1.07086	0.616751	1
ieu-b-7	GCST90274774	T-cell surface glycoprotein CD6 isoform	Parkinson's disease	Weighted mode	22	-0.00279251	0.040334	-0.0818472	0.0762622	0.997211	0.921413	1.07925	0.945458	1
ieu-b-7	GCST90274775	CUB domain-containing protein 1	Parkinson's disease	Inverse variance weighted	22	-0.00647238	0.0197242	-0.0451319	0.0321871	0.993549	0.955871	1.03271	0.742803	1
ieu-b-7	GCST90274775	CUB domain-containing protein 1	Parkinson's disease	MR Egger	22	-0.0730158	0.0491539	-0.169357	0.0233259	0.929586	0.844207	1.0236	0.153017	1
ieu-b-7	GCST90274775	CUB domain-containing protein 1	Parkinson's disease	Weighted median	22	0.00635585	0.0262318	-0.0450584	0.0577701	1.00638	0.955942	1.05947	0.808551	1
ieu-b-7	GCST90274775	CUB domain-containing protein 1	Parkinson's disease	Weighted mode	22	0.027027	0.0382064	-0.0478575	0.101912	1.0274	0.95327	1.10729	0.487098	1
ieu-b-7	GCST90274776	Macrophage colony-stimulating factor 1	Parkinson's disease	Inverse variance weighted	22	0.00521838	0.0230349	-0.03993	0.0503668	1.00523	0.960857	1.05166	0.82078	1
ieu-b-7	GCST90274776	Macrophage colony-stimulating factor 1	Parkinson's disease	MR Egger	22	0.00450124	0.0601438	-0.113381	0.122383	1.00451	0.892811	1.13019	0.941085	1
ieu-b-7	GCST90274776	Macrophage colony-stimulating factor 1	Parkinson's disease	Weighted median	22	-0.018397	0.0274182	-0.0721367	0.0353427	0.981771	0.930404	1.03597	0.502235	1
ieu-b-7	GCST90274776	Macrophage colony-stimulating factor 1	Parkinson's disease	Weighted mode	22	-0.0434731	0.0421239	-0.126036	0.0390897	0.957458	0.881583	1.03986	0.313798	1
ieu-b-7	GCST90274777	Cystatin D	Parkinson's disease	Inverse variance weighted	22	0.0123757	0.0186596	-0.0241972	0.0489485	1.01245	0.976093	1.05017	0.507181	1
ieu-b-7	GCST90274777	Cystatin D	Parkinson's disease	MR Egger	22	-0.000697316	0.047765	-0.0943167	0.0929221	0.999303	0.909994	1.09738	0.988497	1
ieu-b-7	GCST90274777	Cystatin D	Parkinson's disease	Weighted median	22	-0.00291045	0.0257838	-0.0534467	0.0476258	0.997094	0.947956	1.04878	0.910126	1
ieu-b-7	GCST90274777	Cystatin D	Parkinson's disease	Weighted mode	22	-0.0120499	0.0390273	-0.0885433	0.0644436	0.988022	0.915263	1.06657	0.76055	1
ieu-b-7	GCST90274778	Fractalkine	Parkinson's disease	Inverse variance weighted	22	0.012821	0.0296684	-0.0453291	0.0709711	1.0129	0.955683	1.07355	0.665638	1
ieu-b-7	GCST90274778	Fractalkine	Parkinson's disease	MR Egger	22	0.0304051	0.0777283	-0.121942	0.182753	1.03087	0.885199	1.20052	0.699807	1
ieu-b-7	GCST90274778	Fractalkine	Parkinson's disease	Weighted median	22	0.0420683	0.0312515	-0.0191847	0.103321	1.04297	0.980998	1.10885	0.178264	1
ieu-b-7	GCST90274778	Fractalkine	Parkinson's disease	Weighted mode	22	0.0304551	0.0704971	-0.107719	0.16863	1.03092	0.89788	1.18368	0.670141	1
ieu-b-7	GCST90274779	C-X-C motif chemokine 1	Parkinson's disease	Inverse variance weighted	22	-0.0221524	0.0190031	-0.0593985	0.0150937	0.978091	0.942331	1.01521	0.243725	1
ieu-b-7	GCST90274779	C-X-C motif chemokine 1	Parkinson's disease	MR Egger	22	-0.119725	0.0487113	-0.215199	-0.0242507	0.887165	0.806381	0.976041	0.0232274	1
ieu-b-7	GCST90274779	C-X-C motif chemokine 1	Parkinson's disease	Weighted median	22	-0.0259193	0.027634	-0.0800819	0.0282433	0.974414	0.923041	1.02865	0.34827	1
ieu-b-7	GCST90274779	C-X-C motif chemokine 1	Parkinson's disease	Weighted mode	22	-0.0236992	0.0376911	-0.0975737	0.0501753	0.976579	0.907035	1.05146	0.536276	1
ieu-b-7	GCST90274780	C-X-C motif chemokine 10	Parkinson's disease	Inverse variance weighted	22	0.0383653	0.0250061	-0.0106467	0.0873772	1.03911	0.98941	1.09131	0.124971	1
ieu-b-7	GCST90274780	C-X-C motif chemokine 10	Parkinson's disease	MR Egger	22	-0.012797	0.0646088	-0.13943	0.113836	0.987285	0.869854	1.12057	0.844991	1
ieu-b-7	GCST90274780	C-X-C motif chemokine 10	Parkinson's disease	Weighted median	22	0.00709772	0.0298012	-0.0513127	0.0655081	1.00712	0.949982	1.0677	0.81175	1
ieu-b-7	GCST90274780	C-X-C motif chemokine 10	Parkinson's disease	Weighted mode	22	-0.0167583	0.0440767	-0.103148	0.069632	0.983381	0.901993	1.07211	0.70761	1
ieu-b-7	GCST90274781	C-X-C motif chemokine 11	Parkinson's disease	Inverse variance weighted	22	0.0281051	0.0190705	-0.00927308	0.0654833	1.0285	0.99077	1.06767	0.14055	1
ieu-b-7	GCST90274781	C-X-C motif chemokine 11	Parkinson's disease	MR Egger	22	-0.0295695	0.0489407	-0.125493	0.0663542	0.970863	0.882062	1.06861	0.552509	1
ieu-b-7	GCST90274781	C-X-C motif chemokine 11	Parkinson's disease	Weighted median	22	0.0225795	0.0278872	-0.0320795	0.0772385	1.02284	0.96843	1.0803	0.418129	1
ieu-b-7	GCST90274781	C-X-C motif chemokine 11	Parkinson's disease	Weighted mode	22	0.0279362	0.0393736	-0.049236	0.105108	1.02833	0.951956	1.11083	0.485808	1
ieu-b-7	GCST90274782	C-X-C motif chemokine 5	Parkinson's disease	Inverse variance weighted	22	-0.00377771	0.0191153	-0.0412438	0.0336884	0.996229	0.959595	1.03426	0.843337	1
ieu-b-7	GCST90274782	C-X-C motif chemokine 5	Parkinson's disease	MR Egger	22	-0.0374498	0.0490549	-0.133597	0.0586978	0.963243	0.874942	1.06045	0.454121	1
ieu-b-7	GCST90274782	C-X-C motif chemokine 5	Parkinson's disease	Weighted median	22	-0.0141868	0.0253416	-0.0638564	0.0354829	0.985913	0.93814	1.03612	0.575602	1
ieu-b-7	GCST90274782	C-X-C motif chemokine 5	Parkinson's disease	Weighted mode	22	-0.0298136	0.0359599	-0.100295	0.0406678	0.970626	0.90457	1.04151	0.416384	1
ieu-b-7	GCST90274783	C-X-C motif chemokine 6	Parkinson's disease	Inverse variance weighted	22	0.0115173	0.0232167	-0.0339874	0.0570221	1.01158	0.966584	1.05868	0.619838	1
ieu-b-7	GCST90274783	C-X-C motif chemokine 6	Parkinson's disease	MR Egger	22	-0.102823	0.0542808	-0.209213	0.00356781	0.902287	0.811222	1.00357	0.0727427	1
ieu-b-7	GCST90274783	C-X-C motif chemokine 6	Parkinson's disease	Weighted median	22	-0.0144043	0.0280768	-0.0694348	0.0406262	0.985699	0.932921	1.04146	0.607928	1
ieu-b-7	GCST90274783	C-X-C motif chemokine 6	Parkinson's disease	Weighted mode	22	-0.0265007	0.0399274	-0.104758	0.0517569	0.973847	0.900542	1.05312	0.514089	1
ieu-b-7	GCST90274784	C-X-C motif chemokine 9	Parkinson's disease	Inverse variance weighted	22	0.0023312	0.0216749	-0.0401517	0.0448141	1.00233	0.960644	1.04583	0.91435	1
ieu-b-7	GCST90274784	C-X-C motif chemokine 9	Parkinson's disease	MR Egger	22	-0.0465008	0.0558085	-0.155885	0.0628838	0.954564	0.855657	1.0649	0.414561	1
ieu-b-7	GCST90274784	C-X-C motif chemokine 9	Parkinson's disease	Weighted median	22	-0.0130524	0.0279492	-0.0678329	0.0417281	0.987032	0.934417	1.04261	0.640497	1
ieu-b-7	GCST90274784	C-X-C motif chemokine 9	Parkinson's disease	Weighted mode	22	-0.0387419	0.0457242	-0.128361	0.0508776	0.961999	0.879535	1.05219	0.406384	1
ieu-b-7	GCST90274785	Delta and Notch-like epidermal growth factor-related receptor	Parkinson's disease	Inverse variance weighted	22	-0.0226186	0.0188852	-0.0596336	0.0143964	0.977635	0.94211	1.0145	0.231038	1
ieu-b-7	GCST90274785	Delta and Notch-like epidermal growth factor-related receptor	Parkinson's disease	MR Egger	22	-0.0468822	0.0491693	-0.143254	0.0494896	0.9542	0.866534	1.05073	0.351727	1
ieu-b-7	GCST90274785	Delta and Notch-like epidermal growth factor-related receptor	Parkinson's disease	Weighted median	22	0.0042886	0.0284019	-0.0513791	0.0599563	1.0043	0.949918	1.06179	0.879978	1
ieu-b-7	GCST90274785	Delta and Notch-like epidermal growth factor-related receptor	Parkinson's disease	Weighted mode	22	0.0263934	0.0697872	-0.110389	0.163176	1.02674	0.895485	1.17724	0.709079	1
ieu-b-7	GCST90274786	Protein S100-A12	Parkinson's disease	Inverse variance weighted	22	-0.0210069	0.0260447	-0.0720546	0.0300408	0.979212	0.93048	1.0305	0.419915	1
ieu-b-7	GCST90274786	Protein S100-A12	Parkinson's disease	MR Egger	22	-0.0381629	0.0683931	-0.172213	0.0958877	0.962556	0.841799	1.10064	0.583042	1
ieu-b-7	GCST90274786	Protein S100-A12	Parkinson's disease	Weighted median	22	-0.0257717	0.0296365	-0.0838592	0.0323157	0.974558	0.919561	1.03284	0.384522	1
ieu-b-7	GCST90274786	Protein S100-A12	Parkinson's disease	Weighted mode	22	-0.0512381	0.0442911	-0.138049	0.0355724	0.950052	0.871056	1.03621	0.260325	1
ieu-b-7	GCST90274787	Fibroblast growth factor 19	Parkinson's disease	Inverse variance weighted	22	0.00492742	0.0227075	-0.0395793	0.0494342	1.00494	0.961194	1.05068	0.828212	1
ieu-b-7	GCST90274787	Fibroblast growth factor 19	Parkinson's disease	MR Egger	22	0.102298	0.0548771	-0.00526077	0.209857	1.10771	0.994753	1.2335	0.0770494	1
ieu-b-7	GCST90274787	Fibroblast growth factor 19	Parkinson's disease	Weighted median	22	0.0333294	0.0285294	-0.0225883	0.0892471	1.03389	0.977665	1.09335	0.242707	1
ieu-b-7	GCST90274787	Fibroblast growth factor 19	Parkinson's disease	Weighted mode	22	0.0581807	0.0372095	-0.0147499	0.131111	1.05991	0.985358	1.14009	0.132857	1
ieu-b-7	GCST90274788	Fibroblast growth factor 21	Parkinson's disease	Inverse variance weighted	22	0.0163983	0.0191793	-0.0211931	0.0539897	1.01653	0.97903	1.05547	0.39255	1
ieu-b-7	GCST90274788	Fibroblast growth factor 21	Parkinson's disease	MR Egger	22	-0.0342071	0.0492373	-0.130712	0.0622979	0.966371	0.87747	1.06428	0.495211	1
ieu-b-7	GCST90274788	Fibroblast growth factor 21	Parkinson's disease	Weighted median	22	-0.00861868	0.0273796	-0.0622827	0.0450453	0.991418	0.939617	1.04608	0.752925	1
ieu-b-7	GCST90274788	Fibroblast growth factor 21	Parkinson's disease	Weighted mode	22	-0.0192647	0.0324793	-0.0829242	0.0443947	0.98092	0.920421	1.04539	0.559423	1
ieu-b-7	GCST90274789	Fibroblast growth factor 23	Parkinson's disease	Inverse variance weighted	22	0.0103556	0.0225154	-0.0337745	0.0544857	1.01041	0.96679	1.056	0.645562	1
ieu-b-7	GCST90274789	Fibroblast growth factor 23	Parkinson's disease	MR Egger	22	-0.0104208	0.0585261	-0.125132	0.10429	0.989633	0.88238	1.10992	0.860471	1
ieu-b-7	GCST90274789	Fibroblast growth factor 23	Parkinson's disease	Weighted median	22	0.0164205	0.0272612	-0.0370115	0.0698525	1.01656	0.963665	1.07235	0.546948	1
ieu-b-7	GCST90274789	Fibroblast growth factor 23	Parkinson's disease	Weighted mode	22	0.01593	0.0339381	-0.0505888	0.0824487	1.01606	0.95067	1.08594	0.643633	1
ieu-b-7	GCST90274790	Fibroblast growth factor 5	Parkinson's disease	Inverse variance weighted	22	-0.0158852	0.0203153	-0.0557032	0.0239327	0.98424	0.94582	1.02422	0.434253	1
ieu-b-7	GCST90274790	Fibroblast growth factor 5	Parkinson's disease	MR Egger	22	0.0031953	0.0510954	-0.0969516	0.103342	1.0032	0.9076	1.10887	0.950757	1
ieu-b-7	GCST90274790	Fibroblast growth factor 5	Parkinson's disease	Weighted median	22	-0.0341094	0.0290681	-0.0910828	0.0228641	0.966466	0.912942	1.02313	0.240624	1
ieu-b-7	GCST90274790	Fibroblast growth factor 5	Parkinson's disease	Weighted mode	22	-0.0371203	0.0409412	-0.117365	0.0431245	0.96356	0.889261	1.04407	0.374866	1
ieu-b-7	GCST90274791	Fms-related tyrosine kinase 3 ligand	Parkinson's disease	Inverse variance weighted	22	0.00231982	0.0205447	-0.0379479	0.0425875	1.00232	0.962763	1.04351	0.910098	1
ieu-b-7	GCST90274791	Fms-related tyrosine kinase 3 ligand	Parkinson's disease	MR Egger	22	0.0195181	0.0537339	-0.0858005	0.124837	1.01971	0.917777	1.13296	0.72024	1
ieu-b-7	GCST90274791	Fms-related tyrosine kinase 3 ligand	Parkinson's disease	Weighted median	22	-0.00900041	0.0280759	-0.0640291	0.0460283	0.99104	0.937978	1.0471	0.748533	1
ieu-b-7	GCST90274791	Fms-related tyrosine kinase 3 ligand	Parkinson's disease	Weighted mode	22	-0.0140731	0.0418532	-0.0961053	0.0679591	0.986025	0.908368	1.07032	0.740019	1
ieu-b-7	GCST90274792	Glial cell line-derived neurotrophic factor	Parkinson's disease	Inverse variance weighted	22	0.0232373	0.0186903	-0.0133956	0.0598703	1.02351	0.986694	1.0617	0.213763	1
ieu-b-7	GCST90274792	Glial cell line-derived neurotrophic factor	Parkinson's disease	MR Egger	22	0.0229736	0.0477194	-0.0705565	0.116504	1.02324	0.931875	1.12356	0.635437	1
ieu-b-7	GCST90274792	Glial cell line-derived neurotrophic factor	Parkinson's disease	Weighted median	22	0.0258606	0.0255988	-0.0243131	0.0760344	1.0262	0.97598	1.079	0.312387	1
ieu-b-7	GCST90274792	Glial cell line-derived neurotrophic factor	Parkinson's disease	Weighted mode	22	0.0290989	0.0411839	-0.0516217	0.109819	1.02953	0.949688	1.11608	0.487607	1
ieu-b-7	GCST90274793	Hepatocyte growth factor	Parkinson's disease	Inverse variance weighted	22	0.0105684	0.0236842	-0.0358527	0.0569895	1.01062	0.964782	1.05864	0.655437	1
ieu-b-7	GCST90274793	Hepatocyte growth factor	Parkinson's disease	MR Egger	22	-0.037875	0.0608954	-0.15723	0.0814799	0.962833	0.854508	1.08489	0.540989	1
ieu-b-7	GCST90274793	Hepatocyte growth factor	Parkinson's disease	Weighted median	22	-0.0174082	0.0300224	-0.0762522	0.0414358	0.982742	0.926582	1.04231	0.562022	1
ieu-b-7	GCST90274793	Hepatocyte growth factor	Parkinson's disease	Weighted mode	22	-0.0451607	0.0447569	-0.132884	0.0425628	0.955844	0.875566	1.04348	0.32445	1
ieu-b-7	GCST90274794	Interferon gamma	Parkinson's disease	Inverse variance weighted	22	-0.0178345	0.0224364	-0.0618098	0.0261409	0.982324	0.940062	1.02649	0.426678	1
ieu-b-7	GCST90274794	Interferon gamma	Parkinson's disease	MR Egger	22	-0.0306149	0.0579006	-0.1441	0.0828704	0.969849	0.865801	1.0864	0.602799	1
ieu-b-7	GCST90274794	Interferon gamma	Parkinson's disease	Weighted median	22	-0.00680389	0.0299257	-0.0654582	0.0518504	0.993219	0.936638	1.05322	0.820144	1
ieu-b-7	GCST90274794	Interferon gamma	Parkinson's disease	Weighted mode	22	0.0147497	0.053486	-0.0900828	0.119582	1.01486	0.913856	1.12703	0.785422	1
ieu-b-7	GCST90274795	Interleukin-10	Parkinson's disease	Inverse variance weighted	22	-0.00929758	0.0190673	-0.0466695	0.0280743	0.990746	0.954403	1.02847	0.62582	1
ieu-b-7	GCST90274795	Interleukin-10	Parkinson's disease	MR Egger	22	0.00942715	0.0488665	-0.0863512	0.105206	1.00947	0.917272	1.11094	0.84897	1
ieu-b-7	GCST90274795	Interleukin-10	Parkinson's disease	Weighted median	22	-0.0174083	0.0263598	-0.0690735	0.034257	0.982742	0.933258	1.03485	0.508991	1
ieu-b-7	GCST90274795	Interleukin-10	Parkinson's disease	Weighted mode	22	-0.0206736	0.0391544	-0.0974161	0.056069	0.979539	0.907178	1.05767	0.603034	1
ieu-b-7	GCST90274796	Interleukin-10 receptor subunit alpha	Parkinson's disease	Inverse variance weighted	22	0.0281738	0.0210673	-0.0131182	0.0694657	1.02857	0.986968	1.07194	0.181118	1
ieu-b-7	GCST90274796	Interleukin-10 receptor subunit alpha	Parkinson's disease	MR Egger	22	0.0896526	0.0533241	-0.0148625	0.194168	1.09379	0.985247	1.2143	0.10826	1
ieu-b-7	GCST90274796	Interleukin-10 receptor subunit alpha	Parkinson's disease	Weighted median	22	0.0359984	0.0285425	-0.0199449	0.0919417	1.03665	0.980253	1.0963	0.207229	1
ieu-b-7	GCST90274796	Interleukin-10 receptor subunit alpha	Parkinson's disease	Weighted mode	22	0.0374877	0.0388956	-0.0387477	0.113723	1.0382	0.961993	1.12044	0.346113	1
ieu-b-7	GCST90274797	Interleukin-10 receptor subunit beta	Parkinson's disease	Inverse variance weighted	22	0.00816818	0.0245901	-0.0400284	0.0563647	1.0082	0.960762	1.05798	0.739758	1
ieu-b-7	GCST90274797	Interleukin-10 receptor subunit beta	Parkinson's disease	MR Egger	22	-0.000766267	0.0641261	-0.126453	0.124921	0.999234	0.881215	1.13306	0.990584	1
ieu-b-7	GCST90274797	Interleukin-10 receptor subunit beta	Parkinson's disease	Weighted median	22	0.00970207	0.0273817	-0.0439661	0.0633703	1.00975	0.956986	1.06542	0.723094	1
ieu-b-7	GCST90274797	Interleukin-10 receptor subunit beta	Parkinson's disease	Weighted mode	22	0.017708	0.0364517	-0.0537374	0.0891534	1.01787	0.947681	1.09325	0.632145	1
ieu-b-7	GCST90274798	Interleukin-12 subunit beta	Parkinson's disease	Inverse variance weighted	22	-0.00310423	0.0195626	-0.0414469	0.0352384	0.996901	0.9594	1.03587	0.873919	1
ieu-b-7	GCST90274798	Interleukin-12 subunit beta	Parkinson's disease	MR Egger	22	-0.0202577	0.0512903	-0.120787	0.0802713	0.979946	0.886223	1.08358	0.697052	1
ieu-b-7	GCST90274798	Interleukin-12 subunit beta	Parkinson's disease	Weighted median	22	-0.0132419	0.0292394	-0.0705511	0.0440673	0.986845	0.93188	1.04505	0.650636	1
ieu-b-7	GCST90274798	Interleukin-12 subunit beta	Parkinson's disease	Weighted mode	22	-0.00338216	0.0431241	-0.0879054	0.0811411	0.996624	0.915847	1.08452	0.93823	1
ieu-b-7	GCST90274799	Interleukin-13	Parkinson's disease	Inverse variance weighted	22	0.00839475	0.0244451	-0.0395177	0.0563072	1.00843	0.961253	1.05792	0.731288	1
ieu-b-7	GCST90274799	Interleukin-13	Parkinson's disease	MR Egger	22	0.0956418	0.0597213	-0.0214118	0.212695	1.10036	0.978816	1.23701	0.12495	1
ieu-b-7	GCST90274799	Interleukin-13	Parkinson's disease	Weighted median	22	0.0087803	0.0320527	-0.0540431	0.0716037	1.00882	0.947391	1.07423	0.784136	1
ieu-b-7	GCST90274799	Interleukin-13	Parkinson's disease	Weighted mode	22	-0.0617625	0.0837627	-0.225937	0.102412	0.940106	0.797768	1.10784	0.469069	1
ieu-b-7	GCST90274800	Interleukin-15 receptor subunit alpha	Parkinson's disease	Inverse variance weighted	22	0.0265575	0.0255313	-0.0234838	0.0765988	1.02691	0.97679	1.07961	0.298249	1
ieu-b-7	GCST90274800	Interleukin-15 receptor subunit alpha	Parkinson's disease	MR Egger	22	0.00859932	0.0656471	-0.120069	0.137268	1.00864	0.886859	1.14714	0.897089	1
ieu-b-7	GCST90274800	Interleukin-15 receptor subunit alpha	Parkinson's disease	Weighted median	22	-0.0097223	0.0317867	-0.0720243	0.0525797	0.990325	0.930508	1.05399	0.759711	1
ieu-b-7	GCST90274800	Interleukin-15 receptor subunit alpha	Parkinson's disease	Weighted mode	22	0.000998926	0.0421624	-0.0816393	0.0836372	1.001	0.921604	1.08723	0.981322	1
ieu-b-7	GCST90274801	Interleukin-17A	Parkinson's disease	Inverse variance weighted	22	0.0161275	0.0309723	-0.0445781	0.0768332	1.01626	0.956401	1.07986	0.60257	1
ieu-b-7	GCST90274801	Interleukin-17A	Parkinson's disease	MR Egger	22	-0.0451919	0.0789324	-0.1999	0.109516	0.955814	0.818813	1.11574	0.573337	1
ieu-b-7	GCST90274801	Interleukin-17A	Parkinson's disease	Weighted median	22	0.0194614	0.0323024	-0.0438514	0.0827742	1.01965	0.957096	1.0863	0.546859	1
ieu-b-7	GCST90274801	Interleukin-17A	Parkinson's disease	Weighted mode	22	0.00754542	0.0445868	-0.0798447	0.0949355	1.00757	0.92326	1.09959	0.867235	1
ieu-b-7	GCST90274802	Interleukin-17C	Parkinson's disease	Inverse variance weighted	22	-0.0075083	0.0213492	-0.0493526	0.034336	0.99252	0.951845	1.03493	0.72507	1
ieu-b-7	GCST90274802	Interleukin-17C	Parkinson's disease	MR Egger	22	-0.0159789	0.0553655	-0.124495	0.0925374	0.984148	0.882942	1.09695	0.775851	1
ieu-b-7	GCST90274802	Interleukin-17C	Parkinson's disease	Weighted median	22	-0.00565719	0.0303322	-0.0651084	0.053794	0.994359	0.936966	1.05527	0.852047	1
ieu-b-7	GCST90274802	Interleukin-17C	Parkinson's disease	Weighted mode	22	-0.013727	0.0477051	-0.107229	0.079775	0.986367	0.89832	1.08304	0.776361	1
ieu-b-7	GCST90274803	Interleukin-18	Parkinson's disease	Inverse variance weighted	22	0.0114568	0.0200636	-0.0278678	0.0507814	1.01152	0.972517	1.05209	0.567983	1
ieu-b-7	GCST90274803	Interleukin-18	Parkinson's disease	MR Egger	22	0.00763608	0.0526648	-0.0955869	0.110859	1.00767	0.908839	1.11724	0.886167	1
ieu-b-7	GCST90274803	Interleukin-18	Parkinson's disease	Weighted median	22	0.00893415	0.0269735	-0.0439338	0.0618021	1.00897	0.957017	1.06375	0.740478	1
ieu-b-7	GCST90274803	Interleukin-18	Parkinson's disease	Weighted mode	22	-0.00681286	0.0337178	-0.0728997	0.059274	0.99321	0.929694	1.06107	0.841818	1
ieu-b-7	GCST90274804	interleukin-18 receptor 1	Parkinson's disease	Inverse variance weighted	22	0.0363261	0.0262071	-0.0150398	0.0876919	1.03699	0.985073	1.09165	0.165711	1
ieu-b-7	GCST90274804	interleukin-18 receptor 1	Parkinson's disease	MR Egger	22	-0.00649392	0.067922	-0.139621	0.126633	0.993527	0.869688	1.135	0.924783	1
ieu-b-7	GCST90274804	interleukin-18 receptor 1	Parkinson's disease	Weighted median	22	0.0225523	0.0296737	-0.0356081	0.0807128	1.02281	0.965018	1.08406	0.447248	1
ieu-b-7	GCST90274804	interleukin-18 receptor 1	Parkinson's disease	Weighted mode	22	0.0120956	0.0401693	-0.0666363	0.0908275	1.01217	0.935535	1.09508	0.766288	1
ieu-b-7	GCST90274805	Interleukin-1-alpha	Parkinson's disease	Inverse variance weighted	22	-0.00774495	0.0249172	-0.0565827	0.0410928	0.992285	0.944988	1.04195	0.755932	1
ieu-b-7	GCST90274805	Interleukin-1-alpha	Parkinson's disease	MR Egger	22	-0.0351668	0.0642247	-0.161047	0.0907136	0.965444	0.851252	1.09496	0.590054	1
ieu-b-7	GCST90274805	Interleukin-1-alpha	Parkinson's disease	Weighted median	22	0.00374518	0.0303886	-0.0558164	0.0633068	1.00375	0.945713	1.06535	0.901915	1
ieu-b-7	GCST90274805	Interleukin-1-alpha	Parkinson's disease	Weighted mode	22	0.00705958	0.0360471	-0.0635927	0.0777118	1.00708	0.938387	1.08081	0.846615	1
ieu-b-7	GCST90274806	Interleukin-2	Parkinson's disease	Inverse variance weighted	22	0.0149623	0.0254897	-0.0349975	0.0649221	1.01507	0.965608	1.06708	0.557207	1
ieu-b-7	GCST90274806	Interleukin-2	Parkinson's disease	MR Egger	22	0.0750127	0.0643615	-0.0511359	0.201161	1.0779	0.950149	1.22282	0.257533	1
ieu-b-7	GCST90274806	Interleukin-2	Parkinson's disease	Weighted median	22	0.0262427	0.0305235	-0.0335833	0.0860687	1.02659	0.966974	1.08988	0.389925	1
ieu-b-7	GCST90274806	Interleukin-2	Parkinson's disease	Weighted mode	22	0.0259835	0.038153	-0.0487964	0.100763	1.02632	0.952375	1.10602	0.503291	1
ieu-b-7	GCST90274807	Interleukin-20	Parkinson's disease	Inverse variance weighted	22	-0.00715144	0.0207419	-0.0478056	0.0335027	0.992874	0.953319	1.03407	0.730258	1
ieu-b-7	GCST90274807	Interleukin-20	Parkinson's disease	MR Egger	22	0.00292071	0.052282	-0.0995519	0.105393	1.00292	0.905243	1.11115	0.956004	1
ieu-b-7	GCST90274807	Interleukin-20	Parkinson's disease	Weighted median	22	-0.0201747	0.0304129	-0.079784	0.0394346	0.980027	0.923316	1.04022	0.507101	1
ieu-b-7	GCST90274807	Interleukin-20	Parkinson's disease	Weighted mode	22	-0.054859	0.0445645	-0.142205	0.0324874	0.946619	0.867443	1.03302	0.231931	1
ieu-b-7	GCST90274808	Interleukin-20 receptor subunit alpha	Parkinson's disease	Inverse variance weighted	22	0.0351868	0.0238565	-0.011572	0.0819456	1.03581	0.988495	1.0854	0.140231	1
ieu-b-7	GCST90274808	Interleukin-20 receptor subunit alpha	Parkinson's disease	MR Egger	22	0.0990529	0.0599527	-0.0184544	0.21656	1.10412	0.981715	1.2418	0.114111	1
ieu-b-7	GCST90274808	Interleukin-20 receptor subunit alpha	Parkinson's disease	Weighted median	22	0.00360254	0.0318087	-0.0587424	0.0659475	1.00361	0.94295	1.06817	0.909827	1
ieu-b-7	GCST90274808	Interleukin-20 receptor subunit alpha	Parkinson's disease	Weighted mode	22	-0.00669868	0.0484257	-0.101613	0.0882158	0.993324	0.903379	1.09222	0.891298	1
ieu-b-7	GCST90274809	Interleukin-22 receptor subunit alpha-1	Parkinson's disease	Inverse variance weighted	22	0.00334467	0.0214085	-0.0386161	0.0453054	1.00335	0.96212	1.04635	0.875851	1
ieu-b-7	GCST90274809	Interleukin-22 receptor subunit alpha-1	Parkinson's disease	MR Egger	22	-0.00517795	0.0543877	-0.111778	0.101422	0.994835	0.894243	1.10674	0.9251	1
ieu-b-7	GCST90274809	Interleukin-22 receptor subunit alpha-1	Parkinson's disease	Weighted median	22	-0.00720211	0.0303572	-0.0667022	0.052298	0.992824	0.935474	1.05369	0.812466	1
ieu-b-7	GCST90274809	Interleukin-22 receptor subunit alpha-1	Parkinson's disease	Weighted mode	22	-0.0512266	0.0571046	-0.163152	0.0606984	0.950063	0.849462	1.06258	0.379853	1
ieu-b-7	GCST90274810	Interleukin-24	Parkinson's disease	Inverse variance weighted	22	-0.0319915	0.0223389	-0.0757758	0.0117929	0.968515	0.927024	1.01186	0.152117	1
ieu-b-7	GCST90274810	Interleukin-24	Parkinson's disease	MR Egger	22	0.013266	0.057042	-0.0985363	0.125068	1.01335	0.906163	1.13323	0.818462	1
ieu-b-7	GCST90274810	Interleukin-24	Parkinson's disease	Weighted median	22	-0.0432387	0.0319707	-0.105901	0.0194239	0.957683	0.899514	1.01961	0.176232	1
ieu-b-7	GCST90274810	Interleukin-24	Parkinson's disease	Weighted mode	22	-0.0810616	0.0509288	-0.180882	0.0187588	0.922137	0.834534	1.01894	0.126402	1
ieu-b-7	GCST90274811	Interleukin-2 receptor subunit beta	Parkinson's disease	Inverse variance weighted	22	0.00152126	0.0241614	-0.0458352	0.0488777	1.00152	0.955199	1.05009	0.949797	1
ieu-b-7	GCST90274811	Interleukin-2 receptor subunit beta	Parkinson's disease	MR Egger	22	0.00637162	0.0625228	-0.116173	0.128916	1.00639	0.890321	1.13759	0.919844	1
ieu-b-7	GCST90274811	Interleukin-2 receptor subunit beta	Parkinson's disease	Weighted median	22	0.0177177	0.0301883	-0.0414513	0.0768867	1.01788	0.959396	1.07992	0.557266	1
ieu-b-7	GCST90274811	Interleukin-2 receptor subunit beta	Parkinson's disease	Weighted mode	22	0.0231689	0.0411925	-0.0575685	0.103906	1.02344	0.944057	1.1095	0.579763	1
ieu-b-7	GCST90274812	Interleukin-33	Parkinson's disease	Inverse variance weighted	22	0.00045284	0.0241989	-0.0469769	0.0478826	1.00045	0.954109	1.04905	0.98507	1
ieu-b-7	GCST90274812	Interleukin-33	Parkinson's disease	MR Egger	22	0.0291445	0.0622489	-0.0928634	0.151152	1.02957	0.911318	1.16317	0.644709	1
ieu-b-7	GCST90274812	Interleukin-33	Parkinson's disease	Weighted median	22	-0.0122517	0.0309592	-0.0729317	0.0484284	0.987823	0.929664	1.04962	0.6923	1
ieu-b-7	GCST90274812	Interleukin-33	Parkinson's disease	Weighted mode	22	0.00173815	0.04447	-0.0854231	0.0888994	1.00174	0.918124	1.09297	0.969191	1
ieu-b-7	GCST90274813	Interleukin-4	Parkinson's disease	Inverse variance weighted	22	0.000794487	0.0276506	-0.0534008	0.0549898	1.00079	0.948	1.05653	0.977078	1
ieu-b-7	GCST90274813	Interleukin-4	Parkinson's disease	MR Egger	22	-0.0656256	0.0701168	-0.203055	0.0718034	0.936481	0.816234	1.07444	0.360465	1
ieu-b-7	GCST90274813	Interleukin-4	Parkinson's disease	Weighted median	22	-0.0367592	0.032972	-0.101384	0.0278659	0.963908	0.903586	1.02826	0.26491	1
ieu-b-7	GCST90274813	Interleukin-4	Parkinson's disease	Weighted mode	22	-0.0444223	0.0433401	-0.129369	0.0405243	0.95655	0.87865	1.04136	0.31704	1
ieu-b-7	GCST90274814	Interleukin-5	Parkinson's disease	Inverse variance weighted	22	-0.0263875	0.0249732	-0.0753349	0.0225599	0.973958	0.927433	1.02282	0.290679	1
ieu-b-7	GCST90274814	Interleukin-5	Parkinson's disease	MR Egger	22	0.0466931	0.0624777	-0.0757633	0.16915	1.0478	0.927036	1.1843	0.463546	1
ieu-b-7	GCST90274814	Interleukin-5	Parkinson's disease	Weighted median	22	0.00100582	0.0329541	-0.0635843	0.0655959	1.00101	0.938395	1.0678	0.975651	1
ieu-b-7	GCST90274814	Interleukin-5	Parkinson's disease	Weighted mode	22	0.0208313	0.044506	-0.0664004	0.108063	1.02105	0.935756	1.11412	0.644566	1
ieu-b-7	GCST90274815	Interleukin-6	Parkinson's disease	Inverse variance weighted	22	-0.00586187	0.0236668	-0.0522488	0.040525	0.994155	0.949093	1.04136	0.804379	1
ieu-b-7	GCST90274815	Interleukin-6	Parkinson's disease	MR Egger	22	-0.0357614	0.0618446	-0.156977	0.085454	0.96487	0.854724	1.08921	0.569552	1
ieu-b-7	GCST90274815	Interleukin-6	Parkinson's disease	Weighted median	22	0.00739421	0.0291759	-0.0497907	0.0645791	1.00742	0.951429	1.06671	0.799932	1
ieu-b-7	GCST90274815	Interleukin-6	Parkinson's disease	Weighted mode	22	0.0197611	0.0491848	-0.0766412	0.116163	1.01996	0.926222	1.12318	0.691912	1
ieu-b-7	GCST90274816	Interleukin-7	Parkinson's disease	Inverse variance weighted	22	0.0145166	0.0209974	-0.0266383	0.0556716	1.01462	0.973713	1.05725	0.489344	1
ieu-b-7	GCST90274816	Interleukin-7	Parkinson's disease	MR Egger	22	-0.0760672	0.0505547	-0.175154	0.0230201	0.926754	0.839327	1.02329	0.148043	1
ieu-b-7	GCST90274816	Interleukin-7	Parkinson's disease	Weighted median	22	-0.0172053	0.0288092	-0.0736714	0.0392609	0.982942	0.928977	1.04004	0.550365	1
ieu-b-7	GCST90274816	Interleukin-7	Parkinson's disease	Weighted mode	22	-0.0523726	0.0393733	-0.129544	0.024799	0.948975	0.878496	1.02511	0.197733	1
ieu-b-7	GCST90274817	Interleukin-8	Parkinson's disease	Inverse variance weighted	22	-0.0040067	0.0211218	-0.0454054	0.037392	0.996001	0.95561	1.0381	0.849548	1
ieu-b-7	GCST90274817	Interleukin-8	Parkinson's disease	MR Egger	22	-0.0361515	0.0550296	-0.14401	0.0717065	0.964494	0.86588	1.07434	0.518704	1
ieu-b-7	GCST90274817	Interleukin-8	Parkinson's disease	Weighted median	22	-0.00704643	0.0280138	-0.0619534	0.0478605	0.992978	0.939927	1.04902	0.801401	1
ieu-b-7	GCST90274817	Interleukin-8	Parkinson's disease	Weighted mode	22	-0.00813294	0.0413779	-0.0892336	0.0729677	0.9919	0.914632	1.0757	0.846067	1
ieu-b-7	GCST90274818	Latency-associated peptide transforming growth factor beta 1	Parkinson's disease	Inverse variance weighted	22	-0.0046806	0.0194277	-0.0427588	0.0333976	0.99533	0.958142	1.03396	0.809613	1
ieu-b-7	GCST90274818	Latency-associated peptide transforming growth factor beta 1	Parkinson's disease	MR Egger	22	-0.0969192	0.0481094	-0.191214	-0.00262466	0.907629	0.825956	0.997379	0.0575959	1
ieu-b-7	GCST90274818	Latency-associated peptide transforming growth factor beta 1	Parkinson's disease	Weighted median	22	-0.0369657	0.0271995	-0.0902768	0.0163453	0.963709	0.913678	1.01648	0.174128	1
ieu-b-7	GCST90274818	Latency-associated peptide transforming growth factor beta 1	Parkinson's disease	Weighted mode	22	-0.063947	0.0422988	-0.146853	0.0189586	0.938055	0.863421	1.01914	0.14549	1
ieu-b-7	GCST90274819	Leukemia inhibitory factor	Parkinson's disease	Inverse variance weighted	22	0.0381349	0.0239236	-0.00875529	0.0850251	1.03887	0.991283	1.08874	0.110929	1
ieu-b-7	GCST90274819	Leukemia inhibitory factor	Parkinson's disease	MR Egger	22	-0.00166881	0.0612156	-0.121651	0.118314	0.998333	0.885457	1.1256	0.978522	1
ieu-b-7	GCST90274819	Leukemia inhibitory factor	Parkinson's disease	Weighted median	22	0.0254389	0.0318252	-0.0369385	0.0878162	1.02577	0.963735	1.09179	0.424099	1
ieu-b-7	GCST90274819	Leukemia inhibitory factor	Parkinson's disease	Weighted mode	22	0.018837	0.0437892	-0.0669898	0.104664	1.01902	0.935205	1.11034	0.67145	1
ieu-b-7	GCST90274820	Leukemia inhibitory factor receptor	Parkinson's disease	Inverse variance weighted	22	-0.0367896	0.0277749	-0.0912284	0.0176493	0.963879	0.912809	1.01781	0.185317	1
ieu-b-7	GCST90274820	Leukemia inhibitory factor receptor	Parkinson's disease	MR Egger	22	-0.162059	0.0643676	-0.28822	-0.0358989	0.850391	0.749597	0.964738	0.0204444	1
ieu-b-7	GCST90274820	Leukemia inhibitory factor receptor	Parkinson's disease	Weighted median	22	-0.0465004	0.0280935	-0.101564	0.0085628	0.954564	0.903424	1.0086	0.0978833	1
ieu-b-7	GCST90274820	Leukemia inhibitory factor receptor	Parkinson's disease	Weighted mode	22	-0.0510596	0.0322612	-0.114292	0.0121724	0.950222	0.891998	1.01225	0.128437	1
ieu-b-7	GCST90274821	Monocyte chemoattractant protein-1	Parkinson's disease	Inverse variance weighted	22	0.00667795	0.0231661	-0.0387277	0.0520836	1.0067	0.962013	1.05346	0.773145	1
ieu-b-7	GCST90274821	Monocyte chemoattractant protein-1	Parkinson's disease	MR Egger	22	-0.0229224	0.0603657	-0.141239	0.0953944	0.977338	0.868282	1.10009	0.708151	1
ieu-b-7	GCST90274821	Monocyte chemoattractant protein-1	Parkinson's disease	Weighted median	22	-0.0103899	0.0275454	-0.0643789	0.0435991	0.989664	0.93765	1.04456	0.706032	1
ieu-b-7	GCST90274821	Monocyte chemoattractant protein-1	Parkinson's disease	Weighted mode	22	-0.0422715	0.0368209	-0.11444	0.0298975	0.958609	0.891865	1.03035	0.263866	1
ieu-b-7	GCST90274822	Monocyte chemoattractant protein 2	Parkinson's disease	Inverse variance weighted	22	0.0343627	0.0206093	-0.0060315	0.074757	1.03496	0.993987	1.07762	0.0954466	1
ieu-b-7	GCST90274822	Monocyte chemoattractant protein 2	Parkinson's disease	MR Egger	22	-0.0214845	0.052412	-0.124212	0.081243	0.978745	0.883193	1.08463	0.686225	1
ieu-b-7	GCST90274822	Monocyte chemoattractant protein 2	Parkinson's disease	Weighted median	22	0.003822	0.0270103	-0.0491182	0.0567622	1.00383	0.952069	1.0584	0.887474	1
ieu-b-7	GCST90274822	Monocyte chemoattractant protein 2	Parkinson's disease	Weighted mode	22	-0.0191236	0.0407397	-0.0989734	0.0607263	0.981058	0.905767	1.06261	0.643615	1
ieu-b-7	GCST90274823	Monocyte chemoattractant protein-3	Parkinson's disease	Inverse variance weighted	22	-0.00194375	0.023698	-0.0483918	0.0445043	0.998058	0.95276	1.04551	0.934629	1
ieu-b-7	GCST90274823	Monocyte chemoattractant protein-3	Parkinson's disease	MR Egger	22	-0.037843	0.0611207	-0.15764	0.0819537	0.962864	0.854158	1.08541	0.542806	1
ieu-b-7	GCST90274823	Monocyte chemoattractant protein-3	Parkinson's disease	Weighted median	22	-0.0373243	0.0302671	-0.0966479	0.0219992	0.963364	0.907876	1.02224	0.217514	1
ieu-b-7	GCST90274823	Monocyte chemoattractant protein-3	Parkinson's disease	Weighted mode	22	-0.042451	0.0390661	-0.119021	0.0341186	0.958437	0.88779	1.03471	0.28951	1
ieu-b-7	GCST90274824	Monocyte chemoattractant protein-4	Parkinson's disease	Inverse variance weighted	22	0.00107323	0.0221878	-0.0424148	0.0445613	1.00107	0.958472	1.04557	0.961421	1
ieu-b-7	GCST90274824	Monocyte chemoattractant protein-4	Parkinson's disease	MR Egger	22	-0.046198	0.0570987	-0.158112	0.0657155	0.954853	0.853755	1.06792	0.427985	1
ieu-b-7	GCST90274824	Monocyte chemoattractant protein-4	Parkinson's disease	Weighted median	22	-0.0212905	0.0282857	-0.0767306	0.0341495	0.978935	0.926139	1.03474	0.451633	1
ieu-b-7	GCST90274824	Monocyte chemoattractant protein-4	Parkinson's disease	Weighted mode	22	-0.0524558	0.0374063	-0.125772	0.0208606	0.948896	0.881816	1.02108	0.175428	1
ieu-b-7	GCST90274825	Macrophage inflammatory protein 1a	Parkinson's disease	Inverse variance weighted	22	0.0139065	0.0238469	-0.0328334	0.0606464	1.014	0.9677	1.06252	0.559788	1
ieu-b-7	GCST90274825	Macrophage inflammatory protein 1a	Parkinson's disease	MR Egger	22	0.0141619	0.0626763	-0.108684	0.137007	1.01426	0.897014	1.14684	0.823531	1
ieu-b-7	GCST90274825	Macrophage inflammatory protein 1a	Parkinson's disease	Weighted median	22	0.00983441	0.0293325	-0.0476572	0.067326	1.00988	0.953461	1.06964	0.737418	1
ieu-b-7	GCST90274825	Macrophage inflammatory protein 1a	Parkinson's disease	Weighted mode	22	0.0249539	0.043232	-0.0597807	0.109689	1.02527	0.941971	1.11593	0.569934	1
ieu-b-7	GCST90274826	Matrix metalloproteinase-1	Parkinson's disease	Inverse variance weighted	22	0.0356028	0.0191929	-0.00201539	0.073221	1.03624	0.997987	1.07597	0.0635972	1
ieu-b-7	GCST90274826	Matrix metalloproteinase-1	Parkinson's disease	MR Egger	22	-0.0235659	0.0492916	-0.120177	0.0730456	0.97671	0.886763	1.07578	0.637769	1
ieu-b-7	GCST90274826	Matrix metalloproteinase-1	Parkinson's disease	Weighted median	22	0.0508015	0.0265363	-0.00120962	0.102813	1.05211	0.998791	1.10828	0.055567	1
ieu-b-7	GCST90274826	Matrix metalloproteinase-1	Parkinson's disease	Weighted mode	22	0.0346956	0.0407712	-0.0452159	0.114607	1.0353	0.955791	1.12143	0.404378	1
ieu-b-7	GCST90274827	Matrix metalloproteinase-10	Parkinson's disease	Inverse variance weighted	22	-0.0284355	0.025485	-0.078386	0.0215151	0.971965	0.924607	1.02175	0.264519	1
ieu-b-7	GCST90274827	Matrix metalloproteinase-10	Parkinson's disease	MR Egger	22	-0.0079724	0.0667686	-0.138839	0.122894	0.992059	0.870368	1.13076	0.906147	1
ieu-b-7	GCST90274827	Matrix metalloproteinase-10	Parkinson's disease	Weighted median	22	-0.01313	0.0299822	-0.0718952	0.0456352	0.986956	0.930628	1.04669	0.661441	1
ieu-b-7	GCST90274827	Matrix metalloproteinase-10	Parkinson's disease	Weighted mode	22	-0.00214414	0.0494254	-0.0990179	0.0947297	0.997858	0.905726	1.09936	0.965807	1
ieu-b-7	GCST90274828	Neurturin	Parkinson's disease	Inverse variance weighted	22	0.0118897	0.0260585	-0.0391849	0.0629644	1.01196	0.961573	1.06499	0.648195	1
ieu-b-7	GCST90274828	Neurturin	Parkinson's disease	MR Egger	22	0.00975222	0.0674134	-0.122378	0.141882	1.0098	0.884814	1.15244	0.886425	1
ieu-b-7	GCST90274828	Neurturin	Parkinson's disease	Weighted median	22	0.0271313	0.0332586	-0.0380555	0.0923181	1.0275	0.962659	1.09671	0.414633	1
ieu-b-7	GCST90274828	Neurturin	Parkinson's disease	Weighted mode	22	0.0188247	0.0520179	-0.0831303	0.12078	1.019	0.920231	1.12838	0.721051	1
ieu-b-7	GCST90274829	Neurotrophin-3	Parkinson's disease	Inverse variance weighted	22	0.0206848	0.018745	-0.0160554	0.0574251	1.0209	0.984073	1.05911	0.269817	1
ieu-b-7	GCST90274829	Neurotrophin-3	Parkinson's disease	MR Egger	22	0.0729551	0.0478328	-0.0207972	0.166707	1.07568	0.979418	1.18141	0.142865	1
ieu-b-7	GCST90274829	Neurotrophin-3	Parkinson's disease	Weighted median	22	0.0120113	0.0265009	-0.0399304	0.063953	1.01208	0.960856	1.06604	0.650375	1
ieu-b-7	GCST90274829	Neurotrophin-3	Parkinson's disease	Weighted mode	22	0.0104558	0.040066	-0.0680737	0.0889852	1.01051	0.934192	1.09306	0.796663	1
ieu-b-7	GCST90274830	Osteoprotegerin	Parkinson's disease	Inverse variance weighted	22	0.0397407	0.0184295	0.00361892	0.0758625	1.04054	1.00363	1.07881	0.0310551	1
ieu-b-7	GCST90274830	Osteoprotegerin	Parkinson's disease	MR Egger	22	0.0215622	0.0480519	-0.0726196	0.115744	1.0218	0.929955	1.12271	0.658453	1
ieu-b-7	GCST90274830	Osteoprotegerin	Parkinson's disease	Weighted median	22	0.028114	0.0266215	-0.024064	0.0802921	1.02851	0.976223	1.0836	0.290938	1
ieu-b-7	GCST90274830	Osteoprotegerin	Parkinson's disease	Weighted mode	22	0.0257162	0.0409113	-0.0544699	0.105902	1.02605	0.946987	1.11171	0.536399	1
ieu-b-7	GCST90274831	Oncostatin-M	Parkinson's disease	Inverse variance weighted	22	0.0146482	0.020434	-0.0254024	0.0546988	1.01476	0.974918	1.05622	0.473464	1
ieu-b-7	GCST90274831	Oncostatin-M	Parkinson's disease	MR Egger	22	-0.0193706	0.0531214	-0.123489	0.0847472	0.980816	0.883832	1.08844	0.719201	1
ieu-b-7	GCST90274831	Oncostatin-M	Parkinson's disease	Weighted median	22	-0.00859332	0.0289739	-0.0653822	0.0481956	0.991443	0.936709	1.04938	0.766781	1
ieu-b-7	GCST90274831	Oncostatin-M	Parkinson's disease	Weighted mode	22	-0.023002	0.0426497	-0.106595	0.0605914	0.977261	0.898889	1.06246	0.595336	1
ieu-b-7	GCST90274832	Programmed cell death 1 ligand 1	Parkinson's disease	Inverse variance weighted	22	0.0335522	0.0187007	-0.00310113	0.0702056	1.03412	0.996904	1.07273	0.072786	1
ieu-b-7	GCST90274832	Programmed cell death 1 ligand 1	Parkinson's disease	MR Egger	22	0.0509112	0.0477787	-0.0427351	0.144558	1.05223	0.958165	1.15553	0.299317	1
ieu-b-7	GCST90274832	Programmed cell death 1 ligand 1	Parkinson's disease	Weighted median	22	0.0290755	0.0259956	-0.021876	0.0800269	1.0295	0.978362	1.08332	0.263364	1
ieu-b-7	GCST90274832	Programmed cell death 1 ligand 1	Parkinson's disease	Weighted mode	22	0.0445509	0.0359592	-0.0259291	0.115031	1.04556	0.974404	1.12191	0.229041	1
ieu-b-7	GCST90274833	Stem cell factor	Parkinson's disease	Inverse variance weighted	22	-0.00899592	0.0235041	-0.0550639	0.037072	0.991044	0.946425	1.03777	0.701913	1
ieu-b-7	GCST90274833	Stem cell factor	Parkinson's disease	MR Egger	22	-0.0451087	0.061182	-0.165025	0.074808	0.955894	0.847872	1.07768	0.46951	1
ieu-b-7	GCST90274833	Stem cell factor	Parkinson's disease	Weighted median	22	-0.054265	0.0290162	-0.111137	0.00260668	0.947181	0.894816	1.00261	0.061461	1
ieu-b-7	GCST90274833	Stem cell factor	Parkinson's disease	Weighted mode	22	-0.0509483	0.0438995	-0.136991	0.0350947	0.950328	0.871978	1.03572	0.258842	1
ieu-b-7	GCST90274834	SIR2-like protein 2	Parkinson's disease	Inverse variance weighted	22	0.0255366	0.0191128	-0.0119245	0.0629976	1.02587	0.988146	1.06502	0.181517	1
ieu-b-7	GCST90274834	SIR2-like protein 2	Parkinson's disease	MR Egger	22	-0.0174369	0.0491243	-0.113721	0.0788468	0.982714	0.892507	1.08204	0.726339	1
ieu-b-7	GCST90274834	SIR2-like protein 2	Parkinson's disease	Weighted median	22	-0.00164907	0.0283016	-0.0571202	0.0538221	0.998352	0.944481	1.0553	0.953535	1
ieu-b-7	GCST90274834	SIR2-like protein 2	Parkinson's disease	Weighted mode	22	-0.028953	0.039987	-0.107328	0.0494216	0.971462	0.898231	1.05066	0.477019	1
ieu-b-7	GCST90274835	Signaling lymphocytic activation molecule	Parkinson's disease	Inverse variance weighted	22	-0.0136508	0.0232621	-0.0592444	0.0319429	0.986442	0.942476	1.03246	0.557321	1
ieu-b-7	GCST90274835	Signaling lymphocytic activation molecule	Parkinson's disease	MR Egger	22	-0.105405	0.0568865	-0.216903	0.00609227	0.89996	0.805008	1.00611	0.0787107	1
ieu-b-7	GCST90274835	Signaling lymphocytic activation molecule	Parkinson's disease	Weighted median	22	-0.0226288	0.0272874	-0.0761121	0.0308545	0.977625	0.926712	1.03134	0.406948	1
ieu-b-7	GCST90274835	Signaling lymphocytic activation molecule	Parkinson's disease	Weighted mode	22	-0.0305197	0.034576	-0.0982887	0.0372493	0.969941	0.906387	1.03795	0.3874	1
ieu-b-7	GCST90274836	Sulfotransferase 1A1	Parkinson's disease	Inverse variance weighted	22	0.0244498	0.0254456	-0.0254236	0.0743232	1.02475	0.974897	1.07715	0.336621	1
ieu-b-7	GCST90274836	Sulfotransferase 1A1	Parkinson's disease	MR Egger	22	-0.0449233	0.0641829	-0.170722	0.0808751	0.956071	0.843056	1.08424	0.492035	1
ieu-b-7	GCST90274836	Sulfotransferase 1A1	Parkinson's disease	Weighted median	22	-0.0200935	0.0315131	-0.0818592	0.0416723	0.980107	0.921402	1.04255	0.52372	1
ieu-b-7	GCST90274836	Sulfotransferase 1A1	Parkinson's disease	Weighted mode	22	-0.0429977	0.0461786	-0.133508	0.0475123	0.957914	0.875021	1.04866	0.362374	1
ieu-b-7	GCST90274837	STAM binding protein	Parkinson's disease	Inverse variance weighted	22	0.033634	0.0188501	-0.0033122	0.0705801	1.03421	0.996693	1.07313	0.074377	1
ieu-b-7	GCST90274837	STAM binding protein	Parkinson's disease	MR Egger	22	-0.0240908	0.0481063	-0.118379	0.0701975	0.976197	0.888359	1.07272	0.621991	1
ieu-b-7	GCST90274837	STAM binding protein	Parkinson's disease	Weighted median	22	0.0157195	0.0277881	-0.0387451	0.0701842	1.01584	0.961996	1.07271	0.571602	1
ieu-b-7	GCST90274837	STAM binding protein	Parkinson's disease	Weighted mode	22	-0.000963051	0.0365526	-0.0726062	0.0706801	0.999037	0.929967	1.07324	0.979229	1
ieu-b-7	GCST90274838	Transforming growth factor-alpha	Parkinson's disease	Inverse variance weighted	22	0.00435088	0.0252462	-0.0451316	0.0538334	1.00436	0.955872	1.05531	0.863172	1
ieu-b-7	GCST90274838	Transforming growth factor-alpha	Parkinson's disease	MR Egger	22	-0.0184259	0.0660927	-0.147968	0.111116	0.981743	0.862459	1.11752	0.783269	1
ieu-b-7	GCST90274838	Transforming growth factor-alpha	Parkinson's disease	Weighted median	22	-0.0315972	0.0286795	-0.087809	0.0246146	0.968897	0.915936	1.02492	0.270577	1
ieu-b-7	GCST90274838	Transforming growth factor-alpha	Parkinson's disease	Weighted mode	22	-0.0428369	0.0360795	-0.113553	0.0278789	0.958068	0.892657	1.02827	0.24837	1
ieu-b-7	GCST90274839	Tumor necrosis factor	Parkinson's disease	Inverse variance weighted	22	0.01593	0.0217683	-0.0267359	0.0585959	1.01606	0.973618	1.06035	0.464291	1
ieu-b-7	GCST90274839	Tumor necrosis factor	Parkinson's disease	MR Egger	22	0.00326161	0.0563753	-0.107234	0.113757	1.00327	0.898315	1.12048	0.954438	1
ieu-b-7	GCST90274839	Tumor necrosis factor	Parkinson's disease	Weighted median	22	0.0217175	0.0295104	-0.0361229	0.079558	1.02196	0.964522	1.08281	0.461774	1
ieu-b-7	GCST90274839	Tumor necrosis factor	Parkinson's disease	Weighted mode	22	0.0167994	0.038958	-0.0595583	0.0931571	1.01694	0.942181	1.09763	0.670704	1
ieu-b-7	GCST90274840	TNF-beta	Parkinson's disease	Inverse variance weighted	22	0.00206991	0.0212948	-0.0396679	0.0438077	1.00207	0.961109	1.04478	0.922565	1
ieu-b-7	GCST90274840	TNF-beta	Parkinson's disease	MR Egger	22	-0.0702307	0.0540308	-0.176131	0.0356696	0.932179	0.838508	1.03631	0.208443	1
ieu-b-7	GCST90274840	TNF-beta	Parkinson's disease	Weighted median	22	-0.00314794	0.0300334	-0.0620134	0.0557175	0.996857	0.93987	1.0573	0.916523	1
ieu-b-7	GCST90274840	TNF-beta	Parkinson's disease	Weighted mode	22	-0.0151453	0.046466	-0.106219	0.075928	0.984969	0.899228	1.07888	0.747693	1
ieu-b-7	GCST90274841	Tumor necrosis factor receptor superfamily member 9	Parkinson's disease	Inverse variance weighted	22	-0.00222744	0.0263059	-0.053787	0.0493322	0.997775	0.947634	1.05057	0.93252	1
ieu-b-7	GCST90274841	Tumor necrosis factor receptor superfamily member 9	Parkinson's disease	MR Egger	22	0.00707629	0.0682341	-0.126663	0.140815	1.0071	0.881031	1.15121	0.918435	1
ieu-b-7	GCST90274841	Tumor necrosis factor receptor superfamily member 9	Parkinson's disease	Weighted median	22	0.012834	0.0322867	-0.0504479	0.0761159	1.01292	0.950803	1.07909	0.690998	1
ieu-b-7	GCST90274841	Tumor necrosis factor receptor superfamily member 9	Parkinson's disease	Weighted mode	22	0.0196023	0.0410424	-0.0608409	0.100045	1.0198	0.940973	1.10522	0.637862	1
ieu-b-7	GCST90274842	Tumor necrosis factor ligand superfamily member 14	Parkinson's disease	Inverse variance weighted	22	0.01407	0.024746	-0.0344321	0.0625721	1.01417	0.966154	1.06457	0.569644	1
ieu-b-7	GCST90274842	Tumor necrosis factor ligand superfamily member 14	Parkinson's disease	MR Egger	22	-0.0663563	0.0613334	-0.18657	0.0538571	0.935797	0.829801	1.05533	0.292172	1
ieu-b-7	GCST90274842	Tumor necrosis factor ligand superfamily member 14	Parkinson's disease	Weighted median	22	0.0241054	0.0317807	-0.0381848	0.0863955	1.0244	0.962535	1.09024	0.448157	1
ieu-b-7	GCST90274842	Tumor necrosis factor ligand superfamily member 14	Parkinson's disease	Weighted mode	22	0.0141869	0.0493255	-0.0824911	0.110865	1.01429	0.92082	1.11724	0.776458	1
ieu-b-7	GCST90274843	TNF-related apoptosis-inducing ligand	Parkinson's disease	Inverse variance weighted	22	-0.0194253	0.0190688	-0.0568002	0.0179496	0.980762	0.944783	1.01811	0.308349	1
ieu-b-7	GCST90274843	TNF-related apoptosis-inducing ligand	Parkinson's disease	MR Egger	22	-0.0608672	0.0489206	-0.156752	0.0350171	0.940948	0.854916	1.03564	0.227809	1
ieu-b-7	GCST90274843	TNF-related apoptosis-inducing ligand	Parkinson's disease	Weighted median	22	-0.0235451	0.0260951	-0.0746916	0.0276014	0.97673	0.92803	1.02799	0.366909	1
ieu-b-7	GCST90274843	TNF-related apoptosis-inducing ligand	Parkinson's disease	Weighted mode	22	-0.0114762	0.03895	-0.0878182	0.0648658	0.988589	0.915927	1.06702	0.771162	1
ieu-b-7	GCST90274844	TNF-related activation-induced cytokine	Parkinson's disease	Inverse variance weighted	22	-0.0172614	0.0291083	-0.0743136	0.0397908	0.982887	0.928381	1.04059	0.553177	1
ieu-b-7	GCST90274844	TNF-related activation-induced cytokine	Parkinson's disease	MR Egger	22	-0.0272466	0.0764942	-0.177175	0.122682	0.973121	0.837633	1.13052	0.725427	1
ieu-b-7	GCST90274844	TNF-related activation-induced cytokine	Parkinson's disease	Weighted median	22	0.00897087	0.0313391	-0.0524537	0.0703955	1.00901	0.948898	1.07293	0.774685	1
ieu-b-7	GCST90274844	TNF-related activation-induced cytokine	Parkinson's disease	Weighted mode	22	0.0201441	0.0369201	-0.0522193	0.0925075	1.02035	0.949121	1.09692	0.591081	1
ieu-b-7	GCST90274845	Thymic stromal lymphopoietin	Parkinson's disease	Inverse variance weighted	22	-0.00143563	0.0256982	-0.0518041	0.0489328	0.998565	0.949515	1.05015	0.955449	1
ieu-b-7	GCST90274845	Thymic stromal lymphopoietin	Parkinson's disease	MR Egger	22	-0.00176786	0.0668213	-0.132738	0.129202	0.998234	0.875695	1.13792	0.979155	1
ieu-b-7	GCST90274845	Thymic stromal lymphopoietin	Parkinson's disease	Weighted median	22	-0.0116922	0.031984	-0.0743807	0.0509964	0.988376	0.928318	1.05232	0.71469	1
ieu-b-7	GCST90274845	Thymic stromal lymphopoietin	Parkinson's disease	Weighted mode	22	-0.0192964	0.0399206	-0.0975409	0.058948	0.980889	0.907065	1.06072	0.633835	1
ieu-b-7	GCST90274846	Tumor necrosis factor ligand superfamily member 12	Parkinson's disease	Inverse variance weighted	22	-0.0428001	0.0208148	-0.0835972	-0.00200311	0.958103	0.919802	0.997999	0.0397599	1
ieu-b-7	GCST90274846	Tumor necrosis factor ligand superfamily member 12	Parkinson's disease	MR Egger	22	-0.116073	0.0514529	-0.216921	-0.0152258	0.89041	0.804993	0.98489	0.0354305	1
ieu-b-7	GCST90274846	Tumor necrosis factor ligand superfamily member 12	Parkinson's disease	Weighted median	22	-0.0533613	0.0259103	-0.104145	-0.00257714	0.948037	0.901094	0.997426	0.0394498	1
ieu-b-7	GCST90274846	Tumor necrosis factor ligand superfamily member 12	Parkinson's disease	Weighted mode	22	-0.0510767	0.0331556	-0.116062	0.0139084	0.950206	0.89042	1.01401	0.13837	1
ieu-b-7	GCST90274847	Urokinase-type plasminogen activator	Parkinson's disease	Inverse variance weighted	22	-0.0171118	0.019053	-0.0544556	0.0202321	0.983034	0.947001	1.02044	0.369124	1
ieu-b-7	GCST90274847	Urokinase-type plasminogen activator	Parkinson's disease	MR Egger	22	-0.0404254	0.0494851	-0.137416	0.0565654	0.960381	0.871607	1.0582	0.423598	1
ieu-b-7	GCST90274847	Urokinase-type plasminogen activator	Parkinson's disease	Weighted median	22	-0.00133636	0.0258405	-0.0519838	0.049311	0.998665	0.949344	1.05055	0.958755	1
ieu-b-7	GCST90274847	Urokinase-type plasminogen activator	Parkinson's disease	Weighted mode	22	0.000250752	0.0362198	-0.07074	0.0712415	1.00025	0.931704	1.07384	0.994542	1
ieu-b-7	GCST90274848	Vascular endothelial growth factor A	Parkinson's disease	Inverse variance weighted	22	0.0117902	0.0213449	-0.0300458	0.0536263	1.01186	0.970401	1.05509	0.580697	1
ieu-b-7	GCST90274848	Vascular endothelial growth factor A	Parkinson's disease	MR Egger	22	-0.00993165	0.0558386	-0.119375	0.099512	0.990118	0.887475	1.10463	0.860619	1
ieu-b-7	GCST90274848	Vascular endothelial growth factor A	Parkinson's disease	Weighted median	22	0.00350288	0.0277928	-0.050971	0.0579767	1.00351	0.950306	1.05969	0.899704	1
ieu-b-7	GCST90274848	Vascular endothelial growth factor A	Parkinson's disease	Weighted mode	22	-0.0115446	0.0405756	-0.0910728	0.0679836	0.988522	0.912951	1.07035	0.778798	1

## Sheet: ST8
Supplementary Table 8: Mendelian randomization results of Alzheimer's disease associated with 91 inflammatory proteins
ID-Exposure	ID-Outcome	Outcome	Exposure	Methods	Number of SNPs	Beta	SE	LOW-CI	UP-CI	OR	OR-LCI 95	OR-UCI 95	P-val	P-FDR
ieu-b-2	GCST90274833	Stem cell factor	Alzheimer's disease	Inverse variance weighted	19	0.0603607	0.0174844	0.0260913	0.0946302	1.06222	1.02643	1.09925	0.000555918	0.202354
ieu-b-2	GCST90274833	Stem cell factor	Alzheimer's disease	Weighted median	19	0.0775917	0.023258	0.0320059	0.123177	1.08068	1.03252	1.13109	0.000849552	0.309237
ieu-b-2	GCST90274804	interleukin-18 receptor 1	Alzheimer's disease	Weighted mode	19	-0.0666411	0.0186756	-0.103245	-0.030037	0.935531	0.901906	0.97041	0.00219646	0.799511
ieu-b-2	GCST90274758	Eukaryotic translation initiation factor 4E-binding protein 1	Alzheimer's disease	Inverse variance weighted	19	0.028615	0.0163541	-0.00343906	0.0606691	1.02903	0.996567	1.06255	0.0801678	1
ieu-b-2	GCST90274758	Eukaryotic translation initiation factor 4E-binding protein 1	Alzheimer's disease	MR Egger	19	0.00683483	0.0225617	-0.0373861	0.0510558	1.00686	0.963304	1.05238	0.765611	1
ieu-b-2	GCST90274758	Eukaryotic translation initiation factor 4E-binding protein 1	Alzheimer's disease	Weighted median	19	0.0261711	0.0230882	-0.0190817	0.0714239	1.02652	0.981099	1.07404	0.256992	1
ieu-b-2	GCST90274758	Eukaryotic translation initiation factor 4E-binding protein 1	Alzheimer's disease	Weighted mode	19	0.0316959	0.0230006	-0.0133853	0.076777	1.0322	0.986704	1.0798	0.18508	1
ieu-b-2	GCST90274759	Adenosine Deaminase	Alzheimer's disease	Inverse variance weighted	19	-0.00115652	0.0160351	-0.0325853	0.0302722	0.998844	0.96794	1.03074	0.942503	1
ieu-b-2	GCST90274759	Adenosine Deaminase	Alzheimer's disease	MR Egger	19	-0.034667	0.0222394	-0.0782562	0.00892226	0.965927	0.924727	1.00896	0.137463	1
ieu-b-2	GCST90274759	Adenosine Deaminase	Alzheimer's disease	Weighted median	19	-0.0205242	0.0232354	-0.0660656	0.0250172	0.979685	0.936069	1.02533	0.377066	1
ieu-b-2	GCST90274759	Adenosine Deaminase	Alzheimer's disease	Weighted mode	19	-0.0224653	0.0227008	-0.0669588	0.0220283	0.977785	0.935234	1.02227	0.335475	1
ieu-b-2	GCST90274760	Artemin	Alzheimer's disease	Inverse variance weighted	19	-0.00750166	0.0177655	-0.042322	0.0273187	0.992526	0.958561	1.0277	0.672835	1
ieu-b-2	GCST90274760	Artemin	Alzheimer's disease	MR Egger	19	-0.00260978	0.0245361	-0.0507005	0.0454809	0.997394	0.950563	1.04653	0.916538	1
ieu-b-2	GCST90274760	Artemin	Alzheimer's disease	Weighted median	19	0.00513122	0.0223364	-0.038648	0.0489105	1.00514	0.962089	1.05013	0.818305	1
ieu-b-2	GCST90274760	Artemin	Alzheimer's disease	Weighted mode	19	0.00782678	0.0238149	-0.0388504	0.0545039	1.00786	0.961895	1.05602	0.746212	1
ieu-b-2	GCST90274761	Axin-1	Alzheimer's disease	Inverse variance weighted	19	-0.00300863	0.0199071	-0.0420266	0.0360094	0.996996	0.958844	1.03667	0.879871	1
ieu-b-2	GCST90274761	Axin-1	Alzheimer's disease	MR Egger	19	-0.00666315	0.0282196	-0.0619736	0.0486473	0.993359	0.939908	1.04985	0.816163	1
ieu-b-2	GCST90274761	Axin-1	Alzheimer's disease	Weighted median	19	-0.0154228	0.027407	-0.0691405	0.0382948	0.984696	0.933196	1.03904	0.573616	1
ieu-b-2	GCST90274761	Axin-1	Alzheimer's disease	Weighted mode	19	-0.0195187	0.032199	-0.0826288	0.0435913	0.980671	0.920693	1.04456	0.551957	1
ieu-b-2	GCST90274762	beta-nerve growth factor	Alzheimer's disease	Inverse variance weighted	19	0.0187192	0.0156329	-0.0119214	0.0493597	1.0189	0.988149	1.0506	0.231144	1
ieu-b-2	GCST90274762	beta-nerve growth factor	Alzheimer's disease	MR Egger	19	-0.000468031	0.0217454	-0.043089	0.042153	0.999532	0.957826	1.04305	0.983079	1
ieu-b-2	GCST90274762	beta-nerve growth factor	Alzheimer's disease	Weighted median	19	0.0105039	0.0198337	-0.0283702	0.049378	1.01056	0.972028	1.05062	0.59639	1
ieu-b-2	GCST90274762	beta-nerve growth factor	Alzheimer's disease	Weighted mode	19	0.00973142	0.020304	-0.0300645	0.0495273	1.00978	0.970383	1.05077	0.637507	1
ieu-b-2	GCST90274763	Caspase 8	Alzheimer's disease	Inverse variance weighted	19	0.0116355	0.0175667	-0.0227953	0.0460664	1.0117	0.977463	1.04714	0.507739	1
ieu-b-2	GCST90274763	Caspase 8	Alzheimer's disease	MR Egger	19	-0.0103048	0.0237959	-0.0569448	0.0363352	0.989748	0.944646	1.037	0.670423	1
ieu-b-2	GCST90274763	Caspase 8	Alzheimer's disease	Weighted median	19	0.000977557	0.022011	-0.0421641	0.0441192	1.00098	0.958712	1.04511	0.964576	1
ieu-b-2	GCST90274763	Caspase 8	Alzheimer's disease	Weighted mode	19	0.00890699	0.0219254	-0.0340668	0.0518808	1.00895	0.966507	1.05325	0.689355	1
ieu-b-2	GCST90274764	Eotaxin	Alzheimer's disease	Inverse variance weighted	19	0.00248032	0.01606	-0.0289973	0.033958	1.00248	0.971419	1.03454	0.877262	1
ieu-b-2	GCST90274764	Eotaxin	Alzheimer's disease	MR Egger	19	-0.0217801	0.0222472	-0.0653845	0.0218244	0.978455	0.936707	1.02206	0.341305	1
ieu-b-2	GCST90274764	Eotaxin	Alzheimer's disease	Weighted median	19	0.00838747	0.0220771	-0.0348836	0.0516585	1.00842	0.965718	1.05302	0.704006	1
ieu-b-2	GCST90274764	Eotaxin	Alzheimer's disease	Weighted mode	19	0.00497884	0.0238124	-0.0416936	0.0516512	1.00499	0.959164	1.05301	0.836729	1
ieu-b-2	GCST90274765	C-C motif chemokine 19	Alzheimer's disease	Inverse variance weighted	19	0.00816254	0.0284408	-0.0475814	0.0639064	1.0082	0.953533	1.06599	0.774111	1
ieu-b-2	GCST90274765	C-C motif chemokine 19	Alzheimer's disease	MR Egger	19	-0.0102074	0.0399824	-0.088573	0.0681581	0.989845	0.915236	1.07053	0.801556	1
ieu-b-2	GCST90274765	C-C motif chemokine 19	Alzheimer's disease	Weighted median	19	0.0178478	0.0224624	-0.0261784	0.061874	1.01801	0.974161	1.06383	0.426866	1
ieu-b-2	GCST90274765	C-C motif chemokine 19	Alzheimer's disease	Weighted mode	19	0.0223834	0.0233921	-0.023465	0.0682318	1.02264	0.976808	1.07061	0.351304	1
ieu-b-2	GCST90274766	C-C motif chemokine 20	Alzheimer's disease	Inverse variance weighted	19	-0.0125983	0.0176464	-0.0471853	0.0219886	0.987481	0.953911	1.02223	0.475269	1
ieu-b-2	GCST90274766	C-C motif chemokine 20	Alzheimer's disease	MR Egger	19	-0.0239013	0.0248187	-0.0725459	0.0247433	0.976382	0.930023	1.02505	0.349029	1
ieu-b-2	GCST90274766	C-C motif chemokine 20	Alzheimer's disease	Weighted median	19	-0.019371	0.023853	-0.0661228	0.0273809	0.980815	0.936016	1.02776	0.416735	1
ieu-b-2	GCST90274766	C-C motif chemokine 20	Alzheimer's disease	Weighted mode	19	-0.0167085	0.0224641	-0.0607382	0.0273212	0.98343	0.94107	1.0277	0.466605	1
ieu-b-2	GCST90274767	C-C motif chemokine 23	Alzheimer's disease	Inverse variance weighted	19	0.00782403	0.0161369	-0.0238044	0.0394524	1.00785	0.976477	1.04024	0.627781	1
ieu-b-2	GCST90274767	C-C motif chemokine 23	Alzheimer's disease	MR Egger	19	0.00612674	0.0228993	-0.0387558	0.0510093	1.00615	0.961986	1.05233	0.792263	1
ieu-b-2	GCST90274767	C-C motif chemokine 23	Alzheimer's disease	Weighted median	19	0.0243829	0.0240726	-0.0227994	0.0715651	1.02468	0.977459	1.07419	0.311113	1
ieu-b-2	GCST90274767	C-C motif chemokine 23	Alzheimer's disease	Weighted mode	19	0.0291933	0.0259772	-0.0217221	0.0801086	1.02962	0.978512	1.0834	0.275862	1
ieu-b-2	GCST90274768	C-C motif chemokine 25	Alzheimer's disease	Inverse variance weighted	19	0.00590619	0.0160889	-0.0256281	0.0374404	1.00592	0.974698	1.03815	0.713547	1
ieu-b-2	GCST90274768	C-C motif chemokine 25	Alzheimer's disease	MR Egger	19	-0.0108305	0.0222803	-0.0544998	0.0328388	0.989228	0.946959	1.03338	0.633101	1
ieu-b-2	GCST90274768	C-C motif chemokine 25	Alzheimer's disease	Weighted median	19	-0.00977231	0.0214203	-0.0517561	0.0322115	0.990275	0.94956	1.03274	0.648234	1
ieu-b-2	GCST90274768	C-C motif chemokine 25	Alzheimer's disease	Weighted mode	19	-0.00482564	0.0212511	-0.0464778	0.0368265	0.995186	0.954586	1.03751	0.822923	1
ieu-b-2	GCST90274769	C-C motif chemokine 28	Alzheimer's disease	Inverse variance weighted	19	0.0146755	0.0156729	-0.0160434	0.0453944	1.01478	0.984085	1.04644	0.349088	1
ieu-b-2	GCST90274769	C-C motif chemokine 28	Alzheimer's disease	MR Egger	19	-0.0106682	0.0217399	-0.0532785	0.031942	0.989388	0.948116	1.03246	0.629898	1
ieu-b-2	GCST90274769	C-C motif chemokine 28	Alzheimer's disease	Weighted median	19	0.00580516	0.0207283	-0.0348223	0.0464326	1.00582	0.965777	1.04753	0.779432	1
ieu-b-2	GCST90274769	C-C motif chemokine 28	Alzheimer's disease	Weighted mode	19	-0.000197539	0.0201381	-0.0396683	0.0392732	0.999802	0.961108	1.04005	0.992281	1
ieu-b-2	GCST90274770	C-C motif chemokine 4	Alzheimer's disease	Inverse variance weighted	19	-0.012379	0.0163114	-0.0443493	0.0195913	0.987697	0.95662	1.01978	0.447901	1
ieu-b-2	GCST90274770	C-C motif chemokine 4	Alzheimer's disease	MR Egger	19	-0.047316	0.0225773	-0.0915675	-0.00306445	0.953786	0.9125	0.99694	0.0513825	1
ieu-b-2	GCST90274770	C-C motif chemokine 4	Alzheimer's disease	Weighted median	19	-0.0282276	0.0228518	-0.0730172	0.0165619	0.972167	0.929585	1.0167	0.216739	1
ieu-b-2	GCST90274770	C-C motif chemokine 4	Alzheimer's disease	Weighted mode	19	-0.0361089	0.0229909	-0.0811711	0.00895329	0.964535	0.922036	1.00899	0.133694	1
ieu-b-2	GCST90274771	Natural killer cell receptor 2B4	Alzheimer's disease	Inverse variance weighted	19	0.0110306	0.0189745	-0.0261595	0.0482206	1.01109	0.97418	1.0494	0.561015	1
ieu-b-2	GCST90274771	Natural killer cell receptor 2B4	Alzheimer's disease	MR Egger	19	-0.0121476	0.0258198	-0.0627545	0.0384592	0.987926	0.939174	1.03921	0.643994	1
ieu-b-2	GCST90274771	Natural killer cell receptor 2B4	Alzheimer's disease	Weighted median	19	0.0102482	0.0214668	-0.0318267	0.0523231	1.0103	0.968674	1.05372	0.633079	1
ieu-b-2	GCST90274771	Natural killer cell receptor 2B4	Alzheimer's disease	Weighted mode	19	0.00977315	0.0212316	-0.0318408	0.0513871	1.00982	0.968661	1.05273	0.650805	1
ieu-b-2	GCST90274772	CD40L receptor	Alzheimer's disease	Inverse variance weighted	19	0.0317178	0.0177117	-0.00299718	0.0664327	1.03223	0.997007	1.06869	0.0733287	1
ieu-b-2	GCST90274772	CD40L receptor	Alzheimer's disease	MR Egger	19	0.0129087	0.0244231	-0.0349605	0.0607779	1.01299	0.965644	1.06266	0.603952	1
ieu-b-2	GCST90274772	CD40L receptor	Alzheimer's disease	Weighted median	19	0.03658	0.0217291	-0.00600904	0.0791691	1.03726	0.994009	1.08239	0.0922867	1
ieu-b-2	GCST90274772	CD40L receptor	Alzheimer's disease	Weighted mode	19	0.0429457	0.021041	0.00170532	0.0841861	1.04388	1.00171	1.08783	0.0561881	1
ieu-b-2	GCST90274773	T-cell surface glycoprotein CD5	Alzheimer's disease	Inverse variance weighted	19	0.0224657	0.0207793	-0.0182617	0.0631931	1.02272	0.981904	1.06523	0.279627	1
ieu-b-2	GCST90274773	T-cell surface glycoprotein CD5	Alzheimer's disease	MR Egger	19	0.00486222	0.0290105	-0.0519984	0.0617229	1.00487	0.94933	1.06367	0.868874	1
ieu-b-2	GCST90274773	T-cell surface glycoprotein CD5	Alzheimer's disease	Weighted median	19	0.0142947	0.0229747	-0.0307358	0.0593251	1.0144	0.969732	1.06112	0.533816	1
ieu-b-2	GCST90274773	T-cell surface glycoprotein CD5	Alzheimer's disease	Weighted mode	19	0.0170647	0.0244833	-0.0309224	0.0650519	1.01721	0.969551	1.06721	0.494709	1
ieu-b-2	GCST90274774	T-cell surface glycoprotein CD6 isoform	Alzheimer's disease	Inverse variance weighted	19	0.0184262	0.0161583	-0.0132441	0.0500964	1.0186	0.986843	1.05137	0.25414	1
ieu-b-2	GCST90274774	T-cell surface glycoprotein CD6 isoform	Alzheimer's disease	MR Egger	19	0.0166523	0.0223785	-0.0272095	0.0605142	1.01679	0.973157	1.06238	0.466965	1
ieu-b-2	GCST90274774	T-cell surface glycoprotein CD6 isoform	Alzheimer's disease	Weighted median	19	0.0163551	0.0217044	-0.0261856	0.0588958	1.01649	0.974154	1.06066	0.451128	1
ieu-b-2	GCST90274774	T-cell surface glycoprotein CD6 isoform	Alzheimer's disease	Weighted mode	19	0.0155848	0.0211667	-0.0259019	0.0570715	1.01571	0.974431	1.05873	0.471042	1
ieu-b-2	GCST90274775	CUB domain-containing protein 1	Alzheimer's disease	Inverse variance weighted	19	-0.00880003	0.0221825	-0.0522778	0.0346777	0.991239	0.949065	1.03529	0.691581	1
ieu-b-2	GCST90274775	CUB domain-containing protein 1	Alzheimer's disease	MR Egger	19	-0.0364838	0.0301116	-0.0955025	0.0225349	0.964174	0.908916	1.02279	0.242231	1
ieu-b-2	GCST90274775	CUB domain-containing protein 1	Alzheimer's disease	Weighted median	19	-0.0285047	0.0215154	-0.0706749	0.0136655	0.971898	0.931765	1.01376	0.185221	1
ieu-b-2	GCST90274775	CUB domain-containing protein 1	Alzheimer's disease	Weighted mode	19	-0.0293547	0.0191113	-0.0668129	0.00810339	0.971072	0.93537	1.00814	0.141932	1
ieu-b-2	GCST90274776	Macrophage colony-stimulating factor 1	Alzheimer's disease	Inverse variance weighted	19	0.0217669	0.0189846	-0.0154428	0.0589766	1.02201	0.984676	1.06075	0.251564	1
ieu-b-2	GCST90274776	Macrophage colony-stimulating factor 1	Alzheimer's disease	MR Egger	19	-0.0106952	0.0246243	-0.0589589	0.0375684	0.989362	0.942745	1.03828	0.669507	1
ieu-b-2	GCST90274776	Macrophage colony-stimulating factor 1	Alzheimer's disease	Weighted median	19	0.0124566	0.0219966	-0.0306567	0.05557	1.01253	0.969808	1.05714	0.571192	1
ieu-b-2	GCST90274776	Macrophage colony-stimulating factor 1	Alzheimer's disease	Weighted mode	19	0.00383792	0.0220359	-0.0393524	0.0470282	1.00385	0.961412	1.04815	0.863678	1
ieu-b-2	GCST90274777	Cystatin D	Alzheimer's disease	Inverse variance weighted	19	-0.0418665	0.0196409	-0.0803627	-0.0033704	0.958998	0.922782	0.996635	0.0330396	1
ieu-b-2	GCST90274777	Cystatin D	Alzheimer's disease	MR Egger	19	-0.0804296	0.024577	-0.1286	-0.0322587	0.92272	0.879325	0.968256	0.00448816	1
ieu-b-2	GCST90274777	Cystatin D	Alzheimer's disease	Weighted median	19	-0.0487145	0.0227674	-0.0933387	-0.00409042	0.952453	0.910885	0.995918	0.0323822	1
ieu-b-2	GCST90274777	Cystatin D	Alzheimer's disease	Weighted mode	19	-0.0530732	0.0245011	-0.101095	-0.00505113	0.948311	0.903847	0.994962	0.0439682	1
ieu-b-2	GCST90274778	Fractalkine	Alzheimer's disease	Inverse variance weighted	19	0.00818967	0.0189433	-0.0289391	0.0453185	1.00822	0.971476	1.04636	0.665504	1
ieu-b-2	GCST90274778	Fractalkine	Alzheimer's disease	MR Egger	19	-0.0322386	0.0230155	-0.077349	0.0128718	0.968276	0.925567	1.01296	0.179283	1
ieu-b-2	GCST90274778	Fractalkine	Alzheimer's disease	Weighted median	19	-0.014137	0.0229888	-0.0591952	0.0309211	0.985962	0.942523	1.0314	0.538586	1
ieu-b-2	GCST90274778	Fractalkine	Alzheimer's disease	Weighted mode	19	-0.0230281	0.0220549	-0.0662557	0.0201994	0.977235	0.935892	1.0204	0.310246	1
ieu-b-2	GCST90274779	C-X-C motif chemokine 1	Alzheimer's disease	Inverse variance weighted	19	0.0205265	0.0162417	-0.0113073	0.0523603	1.02074	0.988756	1.05376	0.206298	1
ieu-b-2	GCST90274779	C-X-C motif chemokine 1	Alzheimer's disease	MR Egger	19	0.000943211	0.0224866	-0.0431304	0.0450168	1.00094	0.957786	1.04605	0.967031	1
ieu-b-2	GCST90274779	C-X-C motif chemokine 1	Alzheimer's disease	Weighted median	19	0.0144198	0.0211244	-0.0269841	0.0558237	1.01452	0.973377	1.05741	0.494852	1
ieu-b-2	GCST90274779	C-X-C motif chemokine 1	Alzheimer's disease	Weighted mode	19	0.0152332	0.0223584	-0.0285893	0.0590558	1.01535	0.971815	1.06083	0.504342	1
ieu-b-2	GCST90274780	C-X-C motif chemokine 10	Alzheimer's disease	Inverse variance weighted	19	-0.0185462	0.0198909	-0.0575325	0.02044	0.981625	0.944091	1.02065	0.351132	1
ieu-b-2	GCST90274780	C-X-C motif chemokine 10	Alzheimer's disease	MR Egger	19	-0.0642309	0.0233537	-0.110004	-0.0184577	0.937788	0.895831	0.981712	0.0136579	1
ieu-b-2	GCST90274780	C-X-C motif chemokine 10	Alzheimer's disease	Weighted median	19	-0.0671865	0.0234324	-0.113114	-0.0212591	0.935021	0.893049	0.978965	0.00414053	1
ieu-b-2	GCST90274780	C-X-C motif chemokine 10	Alzheimer's disease	Weighted mode	19	-0.0505995	0.0232246	-0.0961197	-0.0050793	0.950659	0.908355	0.994934	0.0428876	1
ieu-b-2	GCST90274781	C-X-C motif chemokine 11	Alzheimer's disease	Inverse variance weighted	19	0.0128376	0.0162635	-0.0190389	0.0447141	1.01292	0.981141	1.04573	0.429907	1
ieu-b-2	GCST90274781	C-X-C motif chemokine 11	Alzheimer's disease	MR Egger	19	-0.0188819	0.0224987	-0.0629793	0.0252155	0.981295	0.938963	1.02554	0.412979	1
ieu-b-2	GCST90274781	C-X-C motif chemokine 11	Alzheimer's disease	Weighted median	19	0.0152029	0.0234985	-0.0308543	0.06126	1.01532	0.969617	1.06318	0.517651	1
ieu-b-2	GCST90274781	C-X-C motif chemokine 11	Alzheimer's disease	Weighted mode	19	-0.00721356	0.0221814	-0.0506892	0.0362621	0.992812	0.950574	1.03693	0.748774	1
ieu-b-2	GCST90274782	C-X-C motif chemokine 5	Alzheimer's disease	Inverse variance weighted	19	0.00534792	0.0178288	-0.0295965	0.0402924	1.00536	0.970837	1.04112	0.764208	1
ieu-b-2	GCST90274782	C-X-C motif chemokine 5	Alzheimer's disease	MR Egger	19	-0.0280857	0.0225811	-0.0723447	0.0161734	0.972305	0.93021	1.0163	0.230464	1
ieu-b-2	GCST90274782	C-X-C motif chemokine 5	Alzheimer's disease	Weighted median	19	0.0133014	0.0232113	-0.0321927	0.0587954	1.01339	0.96832	1.06056	0.566606	1
ieu-b-2	GCST90274782	C-X-C motif chemokine 5	Alzheimer's disease	Weighted mode	19	-0.00433943	0.022771	-0.0489706	0.0402918	0.99567	0.952209	1.04111	0.850997	1
ieu-b-2	GCST90274783	C-X-C motif chemokine 6	Alzheimer's disease	Inverse variance weighted	19	0.00647869	0.0194576	-0.0316582	0.0446156	1.0065	0.968838	1.04563	0.739161	1
ieu-b-2	GCST90274783	C-X-C motif chemokine 6	Alzheimer's disease	MR Egger	19	-0.0276486	0.0250134	-0.0766748	0.0213777	0.97273	0.926191	1.02161	0.284406	1
ieu-b-2	GCST90274783	C-X-C motif chemokine 6	Alzheimer's disease	Weighted median	19	0.00270192	0.022571	-0.0415373	0.0469412	1.00271	0.959314	1.04806	0.904715	1
ieu-b-2	GCST90274783	C-X-C motif chemokine 6	Alzheimer's disease	Weighted mode	19	-0.00254035	0.021636	-0.0449468	0.0398661	0.997463	0.956048	1.04067	0.907833	1
ieu-b-2	GCST90274784	C-X-C motif chemokine 9	Alzheimer's disease	Inverse variance weighted	19	0.00685725	0.0170126	-0.0264875	0.040202	1.00688	0.97386	1.04102	0.686898	1
ieu-b-2	GCST90274784	C-X-C motif chemokine 9	Alzheimer's disease	MR Egger	19	-0.0249866	0.0218555	-0.0678235	0.0178502	0.975323	0.934425	1.01801	0.268774	1
ieu-b-2	GCST90274784	C-X-C motif chemokine 9	Alzheimer's disease	Weighted median	19	0.00887528	0.0239474	-0.0380616	0.0558122	1.00891	0.962654	1.0574	0.710924	1
ieu-b-2	GCST90274784	C-X-C motif chemokine 9	Alzheimer's disease	Weighted mode	19	-0.0351653	0.0251788	-0.0845158	0.0141851	0.965446	0.918957	1.01429	0.179511	1
ieu-b-2	GCST90274785	Delta and Notch-like epidermal growth factor-related receptor	Alzheimer's disease	Inverse variance weighted	19	0.00584041	0.0158231	-0.0251729	0.0368537	1.00586	0.975141	1.03754	0.712048	1
ieu-b-2	GCST90274785	Delta and Notch-like epidermal growth factor-related receptor	Alzheimer's disease	MR Egger	19	-0.0272621	0.0219527	-0.0702894	0.0157653	0.973106	0.932124	1.01589	0.231152	1
ieu-b-2	GCST90274785	Delta and Notch-like epidermal growth factor-related receptor	Alzheimer's disease	Weighted median	19	-0.0165288	0.0205735	-0.0568529	0.0237953	0.983607	0.944733	1.02408	0.421743	1
ieu-b-2	GCST90274785	Delta and Notch-like epidermal growth factor-related receptor	Alzheimer's disease	Weighted mode	19	-0.0240966	0.0209605	-0.0651791	0.016986	0.976191	0.9369	1.01713	0.265347	1
ieu-b-2	GCST90274786	Protein S100-A12	Alzheimer's disease	Inverse variance weighted	19	0.0317111	0.018159	-0.0038806	0.0673028	1.03222	0.996127	1.06962	0.080759	1
ieu-b-2	GCST90274786	Protein S100-A12	Alzheimer's disease	MR Egger	19	0.034313	0.0258363	-0.0163262	0.0849521	1.03491	0.983806	1.08866	0.201704	1
ieu-b-2	GCST90274786	Protein S100-A12	Alzheimer's disease	Weighted median	19	0.00762376	0.0237117	-0.0388512	0.0540987	1.00765	0.961894	1.05559	0.747817	1
ieu-b-2	GCST90274786	Protein S100-A12	Alzheimer's disease	Weighted mode	19	0.0134544	0.0241627	-0.0339046	0.0608133	1.01355	0.966664	1.0627	0.584506	1
ieu-b-2	GCST90274787	Fibroblast growth factor 19	Alzheimer's disease	Inverse variance weighted	19	0.0170431	0.016343	-0.0149892	0.0490753	1.01719	0.985123	1.0503	0.297025	1
ieu-b-2	GCST90274787	Fibroblast growth factor 19	Alzheimer's disease	MR Egger	19	0.0372932	0.0226097	-0.0070217	0.0816082	1.038	0.993003	1.08503	0.117412	1
ieu-b-2	GCST90274787	Fibroblast growth factor 19	Alzheimer's disease	Weighted median	19	0.0154629	0.0227695	-0.0291653	0.060091	1.01558	0.971256	1.06193	0.497071	1
ieu-b-2	GCST90274787	Fibroblast growth factor 19	Alzheimer's disease	Weighted mode	19	0.0266338	0.0224982	-0.0174626	0.0707303	1.02699	0.982689	1.07329	0.251882	1
ieu-b-2	GCST90274788	Fibroblast growth factor 21	Alzheimer's disease	Inverse variance weighted	19	-0.0364483	0.0163574	-0.0685088	-0.0043877	0.964208	0.933785	0.995622	0.0258646	1
ieu-b-2	GCST90274788	Fibroblast growth factor 21	Alzheimer's disease	MR Egger	19	-0.0363074	0.02264	-0.0806818	0.00806698	0.964344	0.922487	1.0081	0.127199	1
ieu-b-2	GCST90274788	Fibroblast growth factor 21	Alzheimer's disease	Weighted median	19	-0.010575	0.0239352	-0.057488	0.036338	0.989481	0.944133	1.03701	0.65862	1
ieu-b-2	GCST90274788	Fibroblast growth factor 21	Alzheimer's disease	Weighted mode	19	-0.0186427	0.0264833	-0.07055	0.0332646	0.98153	0.931881	1.03382	0.490476	1
ieu-b-2	GCST90274789	Fibroblast growth factor 23	Alzheimer's disease	Inverse variance weighted	19	0.00179681	0.0158098	-0.0291904	0.032784	1.0018	0.971232	1.03333	0.909514	1
ieu-b-2	GCST90274789	Fibroblast growth factor 23	Alzheimer's disease	MR Egger	19	-0.00255717	0.0219605	-0.0455998	0.0404855	0.997446	0.955424	1.04132	0.908665	1
ieu-b-2	GCST90274789	Fibroblast growth factor 23	Alzheimer's disease	Weighted median	19	0.00678165	0.0217645	-0.0358767	0.04944	1.0068	0.964759	1.05068	0.75535	1
ieu-b-2	GCST90274789	Fibroblast growth factor 23	Alzheimer's disease	Weighted mode	19	-0.00127952	0.0238507	-0.0480269	0.0454678	0.998721	0.953108	1.04652	0.957807	1
ieu-b-2	GCST90274790	Fibroblast growth factor 5	Alzheimer's disease	Inverse variance weighted	19	0.0258196	0.0172267	-0.00794461	0.0595839	1.02616	0.992087	1.06139	0.133921	1
ieu-b-2	GCST90274790	Fibroblast growth factor 5	Alzheimer's disease	MR Egger	19	0.0338013	0.0238675	-0.012979	0.0805816	1.03438	0.987105	1.08392	0.174777	1
ieu-b-2	GCST90274790	Fibroblast growth factor 5	Alzheimer's disease	Weighted median	19	0.0405174	0.0229358	-0.00443671	0.0854715	1.04135	0.995573	1.08923	0.077302	1
ieu-b-2	GCST90274790	Fibroblast growth factor 5	Alzheimer's disease	Weighted mode	19	0.0358952	0.023977	-0.0110997	0.08289	1.03655	0.988962	1.08642	0.151705	1
ieu-b-2	GCST90274791	Fms-related tyrosine kinase 3 ligand	Alzheimer's disease	Inverse variance weighted	19	0.00276529	0.0161675	-0.028923	0.0344536	1.00277	0.971491	1.03505	0.864192	1
ieu-b-2	GCST90274791	Fms-related tyrosine kinase 3 ligand	Alzheimer's disease	MR Egger	19	-0.0104275	0.0224007	-0.0543328	0.0334778	0.989627	0.947117	1.03404	0.64748	1
ieu-b-2	GCST90274791	Fms-related tyrosine kinase 3 ligand	Alzheimer's disease	Weighted median	19	0.000172669	0.0228703	-0.0446531	0.0449984	1.00017	0.956329	1.04603	0.993976	1
ieu-b-2	GCST90274791	Fms-related tyrosine kinase 3 ligand	Alzheimer's disease	Weighted mode	19	-0.00645494	0.0233555	-0.0522318	0.0393219	0.993566	0.949109	1.04011	0.785407	1
ieu-b-2	GCST90274792	Glial cell line-derived neurotrophic factor	Alzheimer's disease	Inverse variance weighted	19	0.0199212	0.0161541	-0.0117409	0.0515832	1.02012	0.988328	1.05294	0.217502	1
ieu-b-2	GCST90274792	Glial cell line-derived neurotrophic factor	Alzheimer's disease	MR Egger	19	-0.00413903	0.0221686	-0.0475895	0.0393115	0.99587	0.953525	1.04009	0.854101	1
ieu-b-2	GCST90274792	Glial cell line-derived neurotrophic factor	Alzheimer's disease	Weighted median	19	0.0178254	0.0223476	-0.0259758	0.0616267	1.01799	0.974359	1.06357	0.425076	1
ieu-b-2	GCST90274792	Glial cell line-derived neurotrophic factor	Alzheimer's disease	Weighted mode	19	0.0142961	0.0234672	-0.0316995	0.0602918	1.0144	0.968798	1.06215	0.550006	1
ieu-b-2	GCST90274793	Hepatocyte growth factor	Alzheimer's disease	Inverse variance weighted	19	-0.000759211	0.0187813	-0.0375705	0.0360521	0.999241	0.963126	1.03671	0.967755	1
ieu-b-2	GCST90274793	Hepatocyte growth factor	Alzheimer's disease	MR Egger	19	-0.026864	0.0251742	-0.0762055	0.0224776	0.973494	0.926626	1.02273	0.300838	1
ieu-b-2	GCST90274793	Hepatocyte growth factor	Alzheimer's disease	Weighted median	19	-0.00752414	0.0230371	-0.0526768	0.0376285	0.992504	0.948687	1.03835	0.743963	1
ieu-b-2	GCST90274793	Hepatocyte growth factor	Alzheimer's disease	Weighted mode	19	-0.00869982	0.0198014	-0.0475105	0.0301108	0.991338	0.9536	1.03057	0.665633	1
ieu-b-2	GCST90274794	Interferon gamma	Alzheimer's disease	Inverse variance weighted	19	-0.00121369	0.0175318	-0.0355761	0.0331487	0.998787	0.965049	1.0337	0.944808	1
ieu-b-2	GCST90274794	Interferon gamma	Alzheimer's disease	MR Egger	19	-0.0463294	0.0242621	-0.0938831	0.00122437	0.954727	0.910389	1.00123	0.073217	1
ieu-b-2	GCST90274794	Interferon gamma	Alzheimer's disease	Weighted median	19	-0.0209141	0.0231841	-0.066355	0.0245267	0.979303	0.935799	1.02483	0.367009	1
ieu-b-2	GCST90274794	Interferon gamma	Alzheimer's disease	Weighted mode	19	-0.0237317	0.0227335	-0.0682894	0.020826	0.976548	0.93399	1.02104	0.310346	1
ieu-b-2	GCST90274795	Interleukin-10	Alzheimer's disease	Inverse variance weighted	19	0.0176675	0.0162696	-0.0142209	0.049556	1.01782	0.98588	1.0508	0.277513	1
ieu-b-2	GCST90274795	Interleukin-10	Alzheimer's disease	MR Egger	19	0.0230233	0.0228718	-0.0218054	0.0678519	1.02329	0.978431	1.07021	0.328229	1
ieu-b-2	GCST90274795	Interleukin-10	Alzheimer's disease	Weighted median	19	0.021058	0.0212783	-0.0206475	0.0627635	1.02128	0.979564	1.06478	0.322348	1
ieu-b-2	GCST90274795	Interleukin-10	Alzheimer's disease	Weighted mode	19	0.0215964	0.0225863	-0.0226727	0.0658656	1.02183	0.977582	1.06808	0.351651	1
ieu-b-2	GCST90274796	Interleukin-10 receptor subunit alpha	Alzheimer's disease	Inverse variance weighted	19	0.0214137	0.0177832	-0.0134414	0.0562688	1.02164	0.986649	1.05788	0.228531	1
ieu-b-2	GCST90274796	Interleukin-10 receptor subunit alpha	Alzheimer's disease	MR Egger	19	0.0147051	0.0245593	-0.033431	0.0628413	1.01481	0.967122	1.06486	0.557227	1
ieu-b-2	GCST90274796	Interleukin-10 receptor subunit alpha	Alzheimer's disease	Weighted median	19	0.0123167	0.0251213	-0.036921	0.0615543	1.01239	0.963752	1.06349	0.62393	1
ieu-b-2	GCST90274796	Interleukin-10 receptor subunit alpha	Alzheimer's disease	Weighted mode	19	0.0126729	0.0225086	-0.0314439	0.0567897	1.01275	0.969045	1.05843	0.580364	1
ieu-b-2	GCST90274797	Interleukin-10 receptor subunit beta	Alzheimer's disease	Inverse variance weighted	19	0.0115233	0.0158772	-0.019596	0.0426426	1.01159	0.980595	1.04356	0.467975	1
ieu-b-2	GCST90274797	Interleukin-10 receptor subunit beta	Alzheimer's disease	MR Egger	19	0.00634059	0.0226145	-0.0379837	0.0506649	1.00636	0.962729	1.05197	0.782571	1
ieu-b-2	GCST90274797	Interleukin-10 receptor subunit beta	Alzheimer's disease	Weighted median	19	0.0135252	0.0215409	-0.028695	0.0557454	1.01362	0.971713	1.05733	0.530079	1
ieu-b-2	GCST90274797	Interleukin-10 receptor subunit beta	Alzheimer's disease	Weighted mode	19	0.00538931	0.0232898	-0.0402587	0.0510373	1.0054	0.960541	1.05236	0.819612	1
ieu-b-2	GCST90274798	Interleukin-12 subunit beta	Alzheimer's disease	Inverse variance weighted	19	0.0287419	0.0172439	-0.00505606	0.06254	1.02916	0.994957	1.06454	0.095556	1
ieu-b-2	GCST90274798	Interleukin-12 subunit beta	Alzheimer's disease	MR Egger	19	0.00400748	0.0229786	-0.0410305	0.0490455	1.00402	0.9598	1.05027	0.863611	1
ieu-b-2	GCST90274798	Interleukin-12 subunit beta	Alzheimer's disease	Weighted median	19	-0.0090918	0.0235419	-0.055234	0.0370504	0.990949	0.946264	1.03775	0.699352	1
ieu-b-2	GCST90274798	Interleukin-12 subunit beta	Alzheimer's disease	Weighted mode	19	0.00533329	0.0239185	-0.0415469	0.0522135	1.00535	0.959304	1.0536	0.826064	1
ieu-b-2	GCST90274799	Interleukin-13	Alzheimer's disease	Inverse variance weighted	19	0.0167373	0.0177676	-0.0180872	0.0515618	1.01688	0.982075	1.05291	0.346187	1
ieu-b-2	GCST90274799	Interleukin-13	Alzheimer's disease	MR Egger	19	0.0241715	0.0250225	-0.0248726	0.0732157	1.02447	0.975434	1.07596	0.347591	1
ieu-b-2	GCST90274799	Interleukin-13	Alzheimer's disease	Weighted median	19	0.00934482	0.0240258	-0.0377458	0.0564354	1.00939	0.962958	1.05806	0.697314	1
ieu-b-2	GCST90274799	Interleukin-13	Alzheimer's disease	Weighted mode	19	0.0287242	0.0256814	-0.0216115	0.0790598	1.02914	0.97862	1.08227	0.278068	1
ieu-b-2	GCST90274800	Interleukin-15 receptor subunit alpha	Alzheimer's disease	Inverse variance weighted	19	-0.00455527	0.0173032	-0.0384696	0.0293591	0.995455	0.962261	1.02979	0.792349	1
ieu-b-2	GCST90274800	Interleukin-15 receptor subunit alpha	Alzheimer's disease	MR Egger	19	-0.0071015	0.0239709	-0.0540845	0.0398815	0.992924	0.947352	1.04069	0.770624	1
ieu-b-2	GCST90274800	Interleukin-15 receptor subunit alpha	Alzheimer's disease	Weighted median	19	0.000665147	0.0239363	-0.0462501	0.0475804	1.00067	0.954803	1.04873	0.977831	1
ieu-b-2	GCST90274800	Interleukin-15 receptor subunit alpha	Alzheimer's disease	Weighted mode	19	-0.00917251	0.0202638	-0.0488896	0.0305446	0.990869	0.952286	1.03102	0.656206	1
ieu-b-2	GCST90274801	Interleukin-17A	Alzheimer's disease	Inverse variance weighted	19	-0.0058971	0.0177547	-0.0406963	0.0289021	0.99412	0.960121	1.02932	0.739781	1
ieu-b-2	GCST90274801	Interleukin-17A	Alzheimer's disease	MR Egger	19	0.00504404	0.024515	-0.0430054	0.0530935	1.00506	0.957906	1.05453	0.839428	1
ieu-b-2	GCST90274801	Interleukin-17A	Alzheimer's disease	Weighted median	19	0.0071152	0.0254489	-0.0427646	0.056995	1.00714	0.958137	1.05865	0.779794	1
ieu-b-2	GCST90274801	Interleukin-17A	Alzheimer's disease	Weighted mode	19	0.0106071	0.0229299	-0.0343354	0.0555496	1.01066	0.966247	1.05712	0.649202	1
ieu-b-2	GCST90274802	Interleukin-17C	Alzheimer's disease	Inverse variance weighted	19	-0.0185172	0.0180273	-0.0538506	0.0168162	0.981653	0.947574	1.01696	0.304337	1
ieu-b-2	GCST90274802	Interleukin-17C	Alzheimer's disease	MR Egger	19	-0.0114989	0.025498	-0.0614751	0.0384772	0.988567	0.940376	1.03923	0.657708	1
ieu-b-2	GCST90274802	Interleukin-17C	Alzheimer's disease	Weighted median	19	-0.0251045	0.0256589	-0.0753959	0.0251869	0.975208	0.927376	1.02551	0.327879	1
ieu-b-2	GCST90274802	Interleukin-17C	Alzheimer's disease	Weighted mode	19	-0.0173505	0.0245162	-0.0654021	0.0307012	0.982799	0.936691	1.03118	0.488185	1
ieu-b-2	GCST90274803	Interleukin-18	Alzheimer's disease	Inverse variance weighted	19	0.00298167	0.0219932	-0.0401251	0.0460884	1.00299	0.960669	1.04717	0.89216	1
ieu-b-2	GCST90274803	Interleukin-18	Alzheimer's disease	MR Egger	19	-0.0124394	0.0308585	-0.0729221	0.0480434	0.987638	0.929673	1.04922	0.691892	1
ieu-b-2	GCST90274803	Interleukin-18	Alzheimer's disease	Weighted median	19	-0.00263443	0.0239621	-0.0496002	0.0443314	0.997369	0.95161	1.04533	0.912456	1
ieu-b-2	GCST90274803	Interleukin-18	Alzheimer's disease	Weighted mode	19	0.00834825	0.0253559	-0.0413493	0.0580458	1.00838	0.959494	1.05976	0.745772	1
ieu-b-2	GCST90274804	interleukin-18 receptor 1	Alzheimer's disease	Inverse variance weighted	19	-0.0326057	0.0264373	-0.0844228	0.0192113	0.96792	0.919043	1.0194	0.217454	1
ieu-b-2	GCST90274804	interleukin-18 receptor 1	Alzheimer's disease	MR Egger	19	-0.0821311	0.0334634	-0.147719	-0.0165429	0.921151	0.862673	0.983593	0.0251887	1
ieu-b-2	GCST90274804	interleukin-18 receptor 1	Alzheimer's disease	Weighted median	19	-0.0633722	0.0224904	-0.107453	-0.019291	0.938594	0.898118	0.980894	0.00483623	1
ieu-b-2	GCST90274805	Interleukin-1-alpha	Alzheimer's disease	Inverse variance weighted	19	0.0284896	0.0215733	-0.013794	0.0707732	1.0289	0.986301	1.07334	0.186636	1
ieu-b-2	GCST90274805	Interleukin-1-alpha	Alzheimer's disease	MR Egger	19	0.0261901	0.0306601	-0.0339037	0.086284	1.02654	0.966665	1.09012	0.404867	1
ieu-b-2	GCST90274805	Interleukin-1-alpha	Alzheimer's disease	Weighted median	19	0.0288674	0.0248474	-0.0198335	0.0775682	1.02929	0.980362	1.08066	0.245321	1
ieu-b-2	GCST90274805	Interleukin-1-alpha	Alzheimer's disease	Weighted mode	19	0.0283752	0.0264045	-0.0233777	0.0801281	1.02878	0.976893	1.08343	0.296734	1
ieu-b-2	GCST90274806	Interleukin-2	Alzheimer's disease	Inverse variance weighted	19	-0.00052795	0.0189752	-0.0377194	0.0366635	0.999472	0.962983	1.03734	0.977803	1
ieu-b-2	GCST90274806	Interleukin-2	Alzheimer's disease	MR Egger	19	-0.0445361	0.0244305	-0.0924198	0.0033477	0.956441	0.911722	1.00335	0.0859433	1
ieu-b-2	GCST90274806	Interleukin-2	Alzheimer's disease	Weighted median	19	-0.00923582	0.0232225	-0.0547519	0.0362803	0.990807	0.94672	1.03695	0.690844	1
ieu-b-2	GCST90274806	Interleukin-2	Alzheimer's disease	Weighted mode	19	-0.0178165	0.0222429	-0.0614126	0.0257797	0.982341	0.940435	1.02611	0.433581	1
ieu-b-2	GCST90274807	Interleukin-20	Alzheimer's disease	Inverse variance weighted	19	-0.018204	0.0175451	-0.0525924	0.0161843	0.981961	0.948767	1.01632	0.299476	1
ieu-b-2	GCST90274807	Interleukin-20	Alzheimer's disease	MR Egger	19	-0.0302386	0.0242687	-0.0778052	0.017328	0.970214	0.925145	1.01748	0.229665	1
ieu-b-2	GCST90274807	Interleukin-20	Alzheimer's disease	Weighted median	19	-0.0150277	0.0233547	-0.0608029	0.0307476	0.985085	0.941009	1.03123	0.51993	1
ieu-b-2	GCST90274807	Interleukin-20	Alzheimer's disease	Weighted mode	19	-0.0152728	0.023618	-0.0615641	0.0310184	0.984843	0.940293	1.0315	0.526012	1
ieu-b-2	GCST90274808	Interleukin-20 receptor subunit alpha	Alzheimer's disease	Inverse variance weighted	19	0.00985385	0.0178859	-0.0252024	0.0449102	1.0099	0.975112	1.04593	0.581682	1
ieu-b-2	GCST90274808	Interleukin-20 receptor subunit alpha	Alzheimer's disease	MR Egger	19	-0.00862451	0.0246965	-0.0570296	0.0397806	0.991413	0.944566	1.04058	0.731212	1
ieu-b-2	GCST90274808	Interleukin-20 receptor subunit alpha	Alzheimer's disease	Weighted median	19	-0.00466371	0.0234912	-0.0507064	0.041379	0.995347	0.950558	1.04225	0.84263	1
ieu-b-2	GCST90274808	Interleukin-20 receptor subunit alpha	Alzheimer's disease	Weighted mode	19	0.00767553	0.025118	-0.0415557	0.0569068	1.00771	0.959296	1.05856	0.763431	1
ieu-b-2	GCST90274809	Interleukin-22 receptor subunit alpha-1	Alzheimer's disease	Inverse variance weighted	19	-0.0113861	0.0191779	-0.0489747	0.0262026	0.988679	0.952205	1.02655	0.552707	1
ieu-b-2	GCST90274809	Interleukin-22 receptor subunit alpha-1	Alzheimer's disease	MR Egger	19	-0.0259231	0.0267234	-0.078301	0.0264547	0.97441	0.924686	1.02681	0.34562	1
ieu-b-2	GCST90274809	Interleukin-22 receptor subunit alpha-1	Alzheimer's disease	Weighted median	19	-0.0174838	0.0240815	-0.0646835	0.0297159	0.982668	0.937364	1.03016	0.467823	1
ieu-b-2	GCST90274809	Interleukin-22 receptor subunit alpha-1	Alzheimer's disease	Weighted mode	19	-0.0202575	0.0248713	-0.0690052	0.0284902	0.979946	0.933322	1.0289	0.426007	1
[truncated: 154 more rows]

## Sheet: ST9
Supplementary Table 9: Summary data of instrumental variables on the impact of 91 inflammatory proteins on neurodegenerative diseases.
Parkinson's disease
[truncated: 172 more rows]

## Sheet: ST10
Supplementary Table 10: Summary data of instrumental variables for the impact of neurodegenerative diseases on 91 inflammatory proteins.
[truncated: 45 more rows]

[truncated: 2 more sheets: ST11, ST12]
